# Supplementary material for: Pathogen-driven gene expression patterns lead to a novel approach to the identification of common therapeutic targets
Source: Sci Rep. 2022 Dec 6;12:21070. doi: 10.1038/s41598-022-25102-8 (PMC9726901; doi:10.1038/s41598-022-25102-8)
Supplement: Supplementary file 3 — Supplementary Information 3. [file 41598_2022_25102_MOESM3_ESM.zip]

Archive with 15 entries (15 files):
- Supplementary movie 01 (AnTD-nSH2).avi
- Supplementary movie 02 (AnTD-RA_PH).avi
- Supplementary movie 03 (RA_PH-Dbs_PH).avi
- Supplementary movie 04 (C2IBe-H2B).avi
- Supplementary movie 05 (C2IBe-PTRRG2MT).avi
- Supplementary movie 06 (C2IBe-RPS6e).avi
- Supplementary movie 07 (C2IBe-ZDM).avi
- Supplementary movie 08 (ZDM-H2B).avi
- Supplementary movie 09 (ZDM-RPS6e).avi
- Supplementary movie 10 )FOXP-AGC).avi
- Supplementary movie 11 (FOXP-PH).avi
- Supplementary movie 12 (FOXP-Rab11).avi
- Supplementary movie 13 (WD40-Catalytic_domain).avi
- Supplementary movie 14 (WD40-RhoGAP).avi
- Supplementary movie 15 (WD40-TAS2R).avi
