# Supplementary material for: Pathogen-driven gene expression patterns lead to a novel approach to the identification of common therapeutic targets
Source: Sci Rep. 2022 Dec 6;12:21070. doi: 10.1038/s41598-022-25102-8 (PMC9726901; doi:10.1038/s41598-022-25102-8)
Supplement: Supplementary file 4 — Supplementary Information 4. [file 41598_2022_25102_MOESM4_ESM.xlsx]

## Sheet: Sheet1
Supplementary Table 1: List of all upregulated DEGs.
Salmonella infection	E. coli infection	Shigella infection	Campylobacter infection
LMO7	DNASE1	JUN	RPS6
BMPER	RASA3	JUN	CKB
TMEM70	TAF6L	JUN	TMEM185A
LOC143188	GDF3	PPRC1	CYP27A1
MAFK	LOC105377832	HIST1H4H	CCL5
PTGER2	CEP135	EGR1	PPP4R3B
UCN3	ANKH	HIST1H3F	LOC441204
ADAMTS1	RAB26	RHOB	LOC102724009
EREG	MKI67	TRIB1	ZSWIM7
COX6C	AJAP1	BCL6	PRAP1
CPM	HAUS7	KLF10	EIF1
LMOD2	TTC4	IER2	HLF
NDUFA8	CBARP	EGR1	NAB1
LUZP2	GNB5	HIST1H2BJ	DOK5
PIFO	HHLA2	RPP38	SHCBP1L
F2R	JPH3	BCL6	COLEC10
NPR3	USP45	HES1	HK2
TSPAN8	HIST1H2BB	BRD2	METRNL
ARG1	AVEN	TRIB1	LOC100506922
TNFAIP3	VPS50	BRD2	MIR6883
TMEM38B	LOC101927133	EGR4	ACOT8
SLC1A3	ZNF780B	INTS6	TYROBP
NALCN	TMEM26-AS1	DUSP10	BTG1
OR2T27	LINC00662	PHLDA1	CDR1
MAGEA1	HFE	DUSP10	TOPORS-AS1
ZNF334	MIR6824	FILIP1L	EIF1
NKRF	GCNT7	HIST1H2BC	CAMK2B
DKK1	TUBB6	KLF8	EIF1B
FAM43A	CFTR	BTG2	XCL1
C5AR2	LOC101060179	HES1	EIF1
INO80C	GRID2	RHOB	TESC
HMGB3	TRIM14	ZNF697	ADRA1D
GLP2R	TNFRSF19	KLF6	FAM170B-AS1
MIR125B2	FCN2	SERTAD1	CD52
TPTEP1	CENPV	EXOC6	NIP7
ADAMTS5	MFAP3L	INTS6	CD52
MITF	CCK	KLF6	FES
MALAT1	BTBD3	SYNDIG1L	PPP1CA
RRS1	SYNC	EGR1	SPIDR
MTFR1	ZNF382	KLF6	CEBPD
LDLRAD2	NLN	SGK1	FTL
SSX5	EPG5	MPHOSPH6	ANAPC11
PLAU	EHD4	RSRC2	UTP4
KRT10	REG1A	ZFP36	TMEM41A
	CD226	PAOX	XCL2
PCID2	TAZ	KLF6	CD160
IL3	BRMS1L	HIST1H2BC	FMR1NB
CRIM1	FAM173B	OSM	KIR2DS2
MTSS1	LOC100507654	MAML3	AVPI1
C1orf146	KIF9	JUN	SNCB
JAZF1		RPS6KB1	HLF
ESRRA		HOXA11-AS	FLJ35816
EIF4A2		PHLDA1	CIART
CDH1		FILIP1L	RHAG
FHL1		HIST1H3D	AEN
ELL2		HBEGF	DKFZp434E1119
EDARADD		RTKN2	GJC1
HAUS7		GDF15	FOSB
SERP2		HBEGF	PCSK1N
TFPI2		PITX1	CCSER2
TNFSF9		HIST2H4B	PSTPIP2
MFSD12		LOC101927562	LINC01310
OLR1		C21orf58	ERN1
SLC25A32		PLPPR2	FMO1
NPR3		EGR4	NDUFAF3
KRT31		PERP	OSER1
KIAA1429		HIST1H2AC	BCL7A
ACOT9		PSMD11
STAT5B		TLE6
LOC439938		BTG2
GXYLT2		PHLDA1
KLRC2		KIF9
		MTPAP
		KCNK3
		LOC401317
		UBE2J2
		ELMOD2
		HIST1H4E
		SYT7
		CYR61
		FAM83G
		DDAH2
		TBX18
		SUPV3L1
		BAG3
		TSPAN32
		HSD17B14
		ZNF7
		SLAIN2
		CHERP
		RAP1GAP
		ACO2
		EMC6
		IRS1
		ABHD12
		SEMA6B
		LAMB3
		MRPL27
		PPP1R15A
		SRSF3
		OTUD1
		RAB35
		TMEM11
		HIST1H2BE
		TIMM23B
		TNFRSF8
		SP3
		LOC101928457
		BRD2
