# Supplementary material for: Pathogen-driven gene expression patterns lead to a novel approach to the identification of common therapeutic targets
Source: Sci Rep. 2022 Dec 6;12:21070. doi: 10.1038/s41598-022-25102-8 (PMC9726901; doi:10.1038/s41598-022-25102-8)
Supplement: Supplementary file 5 — Supplementary Information 5. [file 41598_2022_25102_MOESM5_ESM.xlsx]

## Sheet: Sheet1
Supplementary Table 2: List of all downregulated DEGs.
Salmonella infection	E. coli infection	Shigella infection	Campylobacter infection
PKIG	NFIB	LOC101929497	LOC105379499
WBP1L	LOC285889	PIWIL2	LOC285147
RAPH1	DEPDC1	MAP10	CLHC1
GUSBP11	ITGA9-AS1	ADCY2	LUC7L3
MBD5	GPATCH2	C10orf99	LOC81691
UBA1	OGFOD1	RAB11FIP3	LINC01004
SNORD116-13	GALNT5	EGFR	ABCC13
MAZ	TLL1	LOC101930343	CLCN6
RGP1	UBE3C	TAAR3	MUC4
ZFAT	GHR	ZGRF1	DCLRE1C
IER3	CALN1	KIF23	SEC31B
IER3	UBE2T	PLXDC1	MUC1
IER3	DEFB129	LOC102724689	SCD
INPP5J	NTRK2	MCF2L	UNC5CL
EML5	E2F8	F9	TECPR2
ZNF730	ERBB4	NEDD4L	ABCC6P1
FOXO3B	NRP1	FANCA	LOC102724951
EBP	TPD52	FAM120A	RUSC1-AS1
SHPK	INTU	SORBS2	ZNF718
LY6E	LOC440704	LOC101927553	LOC102723692
KAT6B	AQP4-AS1	TAF1L	HEMK1
TIAM1	INSM2	PCBP2	NPAS2
PODXL	ZNF536	KRTAP4-12	FGFR1OP
HIP1	ART4	TDRD1	CTC-338M12.4
GATSL2	GLI1	MBP	DKFZP564C152
GATSL2	EPB41L1	AAK1	ZNF789
CYB5R2	KCNMA1	LOC105372881	DCTN2
GBAP1	NRSN2-AS1	DEFB129	CENPU
ADGRG1	TRUB1	PON3	LOC102724951
MYO18A	HECW1	LOC101927610	FSD1L
ZNF420	PRSS2	LOC100133089	FKBP11
ZNF675	NAV1	SEZ6L	RBM33
ZNF254	LOC105374928	RHOBTB3	CEP152
HEXIM1	PLXNB2	EGFR	E2F7
MSI2	ANKFY1	MS4A1	CATSPERB
MYH10	RAD9B	SPEF2	TBRG1
OLFML1	PYM1	HAGLR	POLR2J4
A2M	PCDH15	UBL3	ZNF789
PGM5	IQCA1	BACH1	ERV3-2
MAPRE2	ZNF608	PRDX3	LOC101930343
MAP3K15	SLC44A4	LINC01208	CAPN8
CSPG4	ZNF853	MAPK10	PCGF3
NLK	MAB21L2	CFHR4	GRAMD4
ARSG	CCSER1	PDZD9	CHKA
FNBP4	DNAH17-AS1	SP4	XKR6
SEMA3B	CHST5	WHAMMP2	ZNF137P
WDR13	TAS2R14	LOC101928161	HMGCR
RNFT2	EXD1	WIPF3	ATXN7L1
SBK2	EFHB	TRMO	SYNGR4
FASN	LINC00504	SSBP2	HERC2P7
ARRB1	TRIM64EP	ZNF418	MUC1
LRRFIP1	ATP4B	EPPIN-WFDC6	NDUFB4
PADI3	CCDC149	CYP3A5	LOC100288637
CRMP1	LINC01492	LOC105371708	HELLS
CDH2	DNAI1	ITSN2	STARD4
ACPP	LINC00161	LOC729291	LINC00342
PLXNA2	TSSK1B	AQP12B	LOC100506123
SLC43A1	RAPGEF5	FAM117B	BCAR3
MAGI3	GDF11	BPIFA3	IST1
TGM2	RCAN1	MIR124-2HG	MCF2L
PIK3R3	CEP152	PDE5A	FDFT1
ADAM21P1	NFIX	LOC102724938	SLC7A11
ADCY5	ABCB5	SPCS2	LRRD1
C3	GUSBP4	LOC100652911	BLOC1S1-RDH5
SPARC	UBQLN3	APBB2	GAPVD1
EGR1	APOC3	WDR11-AS1	LOC105371622
SMPDL3B	GBA3	ZNF550	PABPN1
SHROOM3	RDM1	DSCAML1	NPAS2
PIK3R1	LOC283788	LAMA4	AHSA2
AIF1L	NPBWR2	LOC100506406	PSMD5-AS1
CNTNAP4	SLC28A2	PITPNC1	LINC00417
ODC1	EPHA3	ERVH-1	C11orf80
RAB11FIP1	BBOX1-AS1	SLC30A8	NOS1AP
TRIM16L	ABCG4	LOC101928861	ADCY6
PPM1L	HYALP1	MUC13	AP1G2
SPINK4	SLC28A2	ERMN	RDH11
SERPING1	ID4	ANKRD36BP2	PGPEP1
LOC100130876	LOC101928961	LINC00520	C3orf52
MRPS18A	SLC35F4	RNASEH2B	POLR2J4
KIAA2026	ARHGAP29	LINC01095	NSMCE4A
PMS2P9	LOC100507557	SPON1	RUSC1-AS1
C1orf146	LOC101929964	KIF6	KLHL24
MAP2K5	FSCB	HOTTIP	NPHP3-ACAD11
SALL4	DLGAP1	NAPEPLD	GNRH1
JAZF1	PIK3R3	HIF3A	TMEM219
MYO5C	RORB	ZNF302	MYO10
HES1	TEX101	MAMDC2-AS1	FBRSL1
PLCXD1	CD44	ARHGEF28	LOC284513
DHCR24	LINC00518	TCAF1	LOC105372255
NQO1	BACE1	LCE1E	LINC00894
LYPD6B	FN1	HIPK1-AS1	ABO
NCCRP1	CDKL3	TINAG	SEL1L
PARGP1	RAPH1	GNAO1	LOC101929774
PARGP1	LPAL2	DGCR12	ZNF394
ARHGAP12	MROH8	LOC283352	MOB3B
CPEB4	PKP3	LOC101928068	MYRFL
SLC7A2	BMP1	ASB12	MFSD14B
WFDC1	ATOH7	LINC00326	MUC1
SNAPC3	CFAP221	LAIR2	PSMG4
OR4M2	LINC00474	ATXN3	COX15
ATP6V0A1	PLAC1	KRTAP9-4	DAPK2
AP1G2	GPR37	SORBS1	KIAA1147
ABCC3	ZNF443	MEDAG	TMEM87B
SYNJ2	FCAMR	EML4	ANOS1
HNRNPA3	SMOC2		SLC16A5
GLUL	LOC400590		SREK1
SLC7A11	IQCA1		CACNB2
VDR	EGR4		ZBTB40
LINC00680-GUSBP4	CACNA1G		ATP8A1
TMEM37	VWA3B		SCD
SAMD9	HCG8		MCF2L
LINC00680-GUSBP4	LOC102723927		STAT6
SMC1A	TAF1A-AS1		ITGA2
DHCR7	SPATA9		CTC-338M12.4
GCN1	HS6ST3		RAB3IP
PLLP	LOC284240		CLDN1
PI4KA	BCL2L2		SYNRG
LGALS3BP	MYH11		C18orf54
PTBP2	PODN		OSBPL3
PIGO	RAB3IP		SCOC
TMEM116	CHRNB3		LOC340090
CNTLN	ACAN		AGBL3
TCF25	MEIOC		MTRR
DCAF11	IGF2BP1		SLC23A3
CRIP2	ANGPTL1		LOC102606465
NFIB	ARHGAP28		CA12
NF1	LOC101928896		ZNF544
NF1	LMO7		MUC3
LOC284788	LOC105369167		ELOVL6
ZMYM3	ACADL		TRAM2
MBOAT1	LOC100421494		PRIMPOL
PIK3CD	PAPPA		WFDC3
SNORA59A	ZNF696		RPS6KA3
SNORA59A	NPNT		CNPY4
ATP8B2	PERP		RFX2
PRDM1			SLC33A1
LINC00680-GUSBP4			GGCX
BPTF			ZDHHC21
PLD1			SLX4IP
SEMA4B			HCG8
CHRNA9			USP48
NDUFB11			CENPU
GMPR			FLVCR1
			HIST1H3E
