# Supplementary material for: Pathogen-driven gene expression patterns lead to a novel approach to the identification of common therapeutic targets
Source: Sci Rep. 2022 Dec 6;12:21070. doi: 10.1038/s41598-022-25102-8 (PMC9726901; doi:10.1038/s41598-022-25102-8)
Supplement: Supplementary file 6 — Supplementary Information 6. [file 41598_2022_25102_MOESM6_ESM.xlsx]

## Sheet: Sheet1
Supplementary Table 3: List of all GO terms (biological process) of DEGs
Analysis from Upregulated genes
Term	Overlap	P-value	Adjusted P-value	Old P-value	Old Adjusted P-value	Odds Ratio	Combined Score	Genes
regulation of cell population proliferation (GO:0042127)	27/764	4.66212e-06	0.00809343	0	0	2.88748	35.4468	BTG2;BTG1;IRS1;REG1A;RTKN2;NPR3;ADRA1D;SERTAD1;ADAMTS1;TNFRSF8;HES1;KLF10;STAT5B;JUN;EGR4;TESC;RPS6;F2R;GLP2R;OSM;EREG;CHERP;IL3;BCL6;FES;SGK1;HBEGF
negative regulation of cell population proliferation (GO:0008285)	15/379	0.000196195	0.139945	0	0	3.15467	26.9295	KLF10;BTG2;BTG1;TESC;F2R;OSM;TNFAIP3;MTSS1;EREG;CHERP;DUSP10;ADAMTS1;TNFRSF8;HES1;TRIB1
positive regulation of leukocyte mediated cytotoxicity (GO:0001912)	1943-05-01	0.000264205	0.139945	0	0	9.85291	81.176	TYROBP;KLRC2;CD160;XCL1;CD226
positive regulation of smooth muscle cell proliferation (GO:0048661)	1946-05-01	0.000364133	0.139945	0	0	9.13058	72.2958	ERN1;JUN;ADAMTS1;CCL5;EREG
regulation of wound healing (GO:0061041)	1947-05-01	0.000403069	0.139945	0	0	8.91273	69.6655	PLAU;F2R;TNFAIP3;AJAP1;HBEGF
positive regulation of T cell chemotaxis (GO:0010820)	2021-03-14	0.000776295	0.20326	0	0	20.2961	145.34	CCL5;XCL2;XCL1
regulation of T cell chemotaxis (GO:0010819)	2021-03-15	0.000960793	0.20326	0	0	18.6038	129.254	CCL5;XCL2;XCL1
regulation of neuron death (GO:1901214)	1986-06-01	0.00105076	0.20326	0	0	5.62557	38.5815	EGR1;GRID2;TYROBP;CCL5;SNCB;DKK1
regulation of pathway-restricted SMAD protein phosphorylation (GO:0060393)	1958-05-01	0.00106835	0.20326	0	0	7.05897	48.2949	BMPER;GDF15;HFE;GDF3;DKK1
neutrophil activation (GO:0042119)	2021-03-16	0.00117085	0.20326	0	0	17.1718	115.91	TYROBP;CCL5;DNASE1
positive regulation of lymphocyte chemotaxis (GO:0140131)	2021-03-18	0.00167265	0.220957	0	0	14.8808	95.1378	CCL5;XCL2;XCL1
regulation of germinal center formation (GO:0002634)	2021-02-05	0.00174183	0.220957	0	0	49.4461	314.122	BCL6;TNFAIP3
positive regulation of natural killer cell chemotaxis (GO:2000503)	2021-02-05	0.00174183	0.220957	0	0	49.4461	314.122	CCL5;XCL1
positive regulation of cell population proliferation (GO:0008284)	15/474	0.00193022	0.220957	0	0	2.48947	15.5595	EGR4;IRS1;REG1A;RTKN2;RPS6;F2R;GLP2R;OSM;ADRA1D;EREG;IL3;SERTAD1;CCL5;HES1;HBEGF
positive regulation of cellular process (GO:0048522)	18/625	0.00201163	0.220957	0	0	2.26853	14.0849	EGR4;IRS1;REG1A;RTKN2;RPS6;F2R;GLP2R;OSM;ADRA1D;DKK1;EREG;SUPV3L1;IL3;ZFP36;SERTAD1;CCL5;HES1;HBEGF
regulation of translational initiation (GO:0006446)	1968-05-01	0.00218094	0.220957	0	0	5.93548	36.3726	EIF4A2;RPS6KB1;CCL5;EIF1B;EIF1
regulation of smooth muscle cell migration (GO:0014910)	2021-03-20	0.00229103	0.220957	0	0	13.1287	79.8064	PLAU;CCL5;TRIB1
positive regulation of natural killer cell mediated cytotoxicity (GO:0045954)	2021-03-20	0.00229103	0.220957	0	0	13.1287	79.8064	KLRC2;CD160;CD226
positive regulation of tau-protein kinase activity (GO:1902949)	2021-02-06	0.00258966	0.229724	0	0	37.0827	220.873	EGR1;DKK1
positive regulation of vascular associated smooth muscle cell proliferation (GO:1904707)	2021-03-21	0.00264659	0.229724	0	0	12.3987	73.5801	ERN1;JUN;ADAMTS1
negative regulation of interleukin-2 production (GO:0032703)	2021-03-22	0.00303437	0.249534	0	0	11.7456	68.0979	ZFP36;TNFAIP3;XCL1
positive regulation of natural killer cell mediated immunity (GO:0002717)	2021-03-23	0.00345527	0.249534	0	0	11.1577	63.2404	KLRC2;CD160;CD226
regulation of natural killer cell chemotaxis (GO:2000501)	2021-02-07	0.00359353	0.249534	0	0	29.6647	166.971	CCL5;XCL1
regulation of natural killer cell cytokine production (GO:0002727)	2021-02-07	0.00359353	0.249534	0	0	29.6647	166.971	CD160;CD226
positive regulation of natural killer cell cytokine production (GO:0002729)	2021-02-07	0.00359353	0.249534	0	0	29.6647	166.971	CD160;CD226
cellular response to alcohol (GO:0097306)	1948-04-01	0.00386196	0.254601	0	0	6.77961	37.6715	CDH1;PTGER2;SPIDR;CFTR
cellular response to organic cyclic compound (GO:0071407)	7/150	0.00415937	0.254601	0	0	3.67395	20.1421	EGR1;CDH1;FES;CCL5;EPG5;SPIDR;CFTR
regulation of smooth muscle cell proliferation (GO:0048660)	1949-04-01	0.00416166	0.254601	0	0	6.62862	36.337	CCL5;TNFAIP3;TRIB1;EREG
negative regulation of sequestering of calcium ion (GO:0051283)	2021-03-25	0.00439979	0.254601	0	0	10.1424	55.0345	F2R;XCL1;CHERP
positive regulation of T cell migration (GO:2000406)	2021-03-25	0.00439979	0.254601	0	0	10.1424	55.0345	CCL5;XCL2;XCL1
cellular response to tumor necrosis factor (GO:0071356)	8/194	0.00474703	0.265834	0	0	3.23342	17.2995	EDARADD;ZFP36;PSMD11;CCL5;XCL2;TNFSF9;TNFRSF8;XCL1
release of sequestered calcium ion into cytosol (GO:0051209)	2021-03-27	0.00548632	0.289926	0	0	9.29623	48.3915	F2R;XCL1;CHERP
cellular response to growth factor stimulus (GO:0071363)	7/158	0.00551127	0.289926	0	0	3.47789	18.0883	ERN1;STAT5B;ZFP36;RPS6KB1;CCL5;RAB35;XCL1
negative regulation of T cell cytokine production (GO:0002725)	2021-02-09	0.00605222	0.309019	0	0	21.1869	108.208	HFE;XCL1
regulation of natural killer cell mediated cytotoxicity (GO:0042269)	2021-03-30	0.007394	0.317506	0	0	8.26205	40.5426	KLRC2;CD160;CD226
arginine metabolic process (GO:0006525)	2021-02-10	0.00749871	0.317506	0	0	18.5376	90.7049	ARG1;DDAH2
complement activation, lectin pathway (GO:0001867)	2021-02-10	0.00749871	0.317506	0	0	18.5376	90.7049	FCN2;COLEC10
regulation of tau-protein kinase activity (GO:1902947)	2021-02-10	0.00749871	0.317506	0	0	18.5376	90.7049	EGR1;DKK1
negative regulation of lymphocyte apoptotic process (GO:0070229)	2021-02-10	0.00749871	0.317506	0	0	18.5376	90.7049	BCL6;CCL5
negative regulation of transcription from RNA polymerase II promoter in response to stress (GO:0097201)	2021-02-10	0.00749871	0.317506	0	0	18.5376	90.7049	JUN;BAG3
negative regulation of voltage-gated calcium channel activity (GO:1901386)	2021-02-10	0.00749871	0.317506	0	0	18.5376	90.7049	GNB5;CBARP
positive regulation of tyrosine phosphorylation of STAT protein (GO:0042531)	1959-04-01	0.00805735	0.333037	0	0	5.42066	26.1339	IL3;CCL5;OSM;HES1
regulation of cellular biosynthetic process (GO:0031326)	1932-03-01	0.00885759	0.341827	0	0	7.69148	36.3536	CCL5;MITF;MFSD12
positive regulation of receptor signaling pathway via STAT (GO:1904894)	1932-03-01	0.00885759	0.341827	0	0	7.69148	36.3536	CCL5;F2R;HES1
regulation of myeloid leukocyte mediated immunity (GO:0002886)	2021-02-11	0.00908453	0.341827	0	0	16.477	77.4615	FES;DNASE1
positive regulation of epidermal growth factor-activated receptor activity (GO:0045741)	2021-02-11	0.00908453	0.341827	0	0	16.477	77.4615	EREG;HBEGF
mitochondrion organization (GO:0007005)	7/175	0.00944563	0.341827	0	0	3.12324	14.5612	ESRRA;SUPV3L1;TMEM11;MTFR1;PPRC1;HK2;TMEM70
positive regulation of cytokine production involved in immune response (GO:0002720)	1933-03-01	0.00964835	0.341827	0	0	7.43472	34.5043	CD160;XCL1;CD226
positive regulation of receptor signaling pathway via JAK-STAT (GO:0046427)	1933-03-01	0.00964835	0.341827	0	0	7.43472	34.5043	CCL5;F2R;HES1
cytokine-mediated signaling pathway (GO:0019221)	16/621	0.00987552	0.342878	0	0	2.00729	9.26907	EDARADD;CAMK2B;EGR1;STAT5B;PSMD11;CEBPD;IRS1;OSM;EREG;IL3;BCL6;CCL5;XCL2;TNFSF9;TNFRSF8;XCL1
cellular response to reactive oxygen species (GO:0034614)	1963-04-01	0.0101175	0.344391	0	0	5.05213	23.2069	OSER1;JUN;TNFAIP3;RHOB
epithelial tube morphogenesis (GO:0060562)	1934-03-01	0.0104789	0.349836	0	0	7.19452	32.7954	HES1;MTSS1;RHOB
positive regulation of cellular biosynthetic process (GO:0031328)	7/180	0.0109186	0.355086	0	0	3.0322	13.6973	EGR1;RPS6KB1;IRS1;DDAH2;CCL5;EREG;PAOX
BMP signaling pathway (GO:0030509)	1965-04-01	0.0112643	0.355086	0	0	4.88599	21.9191	FAM83G;GDF15;HFE;GDF3
cellular response to hydrogen peroxide (GO:0070301)	1935-03-01	0.0113497	0.355086	0	0	6.96934	31.2126	OSER1;TNFAIP3;RHOB
regulation of apoptotic process (GO:0042981)	18/742	0.0114544	0.355086	0	0	1.8903	8.44847	AVEN;JUN;PCID2;GRID2;RPS6;PRAP1;DKK1;RHOB;SUPV3L1;BCL6;RPS6KB1;BAG3;DDAH2;PERP;TNFSF9;TNFRSF8;SGK1;PHLDA1
negative regulation by host of viral transcription (GO:0043922)	2021-02-13	0.0126584	0.369969	0	0	13.4798	58.8993	JUN;CCL5
positive regulation of nuclear-transcribed mRNA poly(A) tail shortening (GO:0060213)	2021-02-13	0.0126584	0.369969	0	0	13.4798	58.8993	BTG2;ZFP36
regulation of tyrosine phosphorylation of STAT protein (GO:0042509)	1968-04-01	0.013136	0.369969	0	0	4.65625	20.1727	IL3;CCL5;OSM;HES1
regulation of vascular associated smooth muscle cell proliferation (GO:1904705)	1937-03-01	0.0132132	0.369969	0	0	6.55871	28.3765	ERN1;JUN;ADAMTS1
positive regulation of myeloid cell differentiation (GO:0045639)	1937-03-01	0.0132132	0.369969	0	0	6.55871	28.3765	STAT5B;FES;TESC
positive regulation of signaling receptor activity (GO:2000273)	1937-03-01	0.0132132	0.369969	0	0	6.55871	28.3765	HFE;EREG;HBEGF
positive regulation of cytosolic calcium ion concentration (GO:0007204)	6/147	0.0144282	0.385044	0	0	3.18191	13.4867	CD52;JPH3;C5AR2;PTGER2;F2R;ADRA1D
negative regulation of T cell mediated immunity (GO:0002710)	2021-02-14	0.0146388	0.385044	0	0	12.3559	52.1923	HFE;XCL1
negative regulation of viral transcription (GO:0032897)	2021-02-14	0.0146388	0.385044	0	0	12.3559	52.1923	ZFP36;TRIM14
positive regulation of regulatory T cell differentiation (GO:0045591)	2021-02-14	0.0146388	0.385044	0	0	12.3559	52.1923	DUSP10;BCL6
cellular response to BMP stimulus (GO:0071773)	1971-04-01	0.0151949	0.385703	0	0	4.44708	18.619	FAM83G;GDF15;HFE;GDF3
response to peptide (GO:1901652)	1939-03-01	0.0152408	0.385703	0	0	6.19371	25.9131	STAT5B;IRS1;REG1A
positive regulation of hydrolase activity (GO:0051345)	6/149	0.0153304	0.385703	0	0	3.13708	13.1065	CCL5;F2R;XCL2;XCL1;GNB5;RAP1GAP
regulation of interleukin-6 production (GO:0032675)	5/110	0.0163125	0.392341	0	0	3.55368	14.6263	TYROBP;C5AR2;F2R;TNFAIP3;EREG
lymphocyte migration (GO:0072676)	1940-03-01	0.0163166	0.392341	0	0	6.02601	24.8005	CCL5;XCL2;XCL1
regulation of establishment of protein localization (GO:0070201)	2021-02-15	0.0167431	0.392341	0	0	11.4049	46.6433	CEP135;SPIDR
regulation of nuclear-transcribed mRNA poly(A) tail shortening (GO:0060211)	2021-02-15	0.0167431	0.392341	0	0	11.4049	46.6433	BTG2;ZFP36
positive regulation of natural killer cell activation (GO:0032816)	2021-02-15	0.0167431	0.392341	0	0	11.4049	46.6433	TYROBP;KLRC2
negative regulation of transcription, DNA-templated (GO:0045892)	21/948	0.0169502	0.392341	0	0	1.72471	7.03246	KLF10;JUN;NAB1;MITF;DKK1;TLE6;EREG;CIART;KLF8;ZFP36;BCL6;BCL7A;NKRF;BRMS1L;SP3;MAGEA1;FOSB;XCL1;MAFK;HES1;JAZF1
calcium ion transmembrane import into cytosol (GO:0097553)	1942-03-01	0.0185932	0.396503	0	0	5.7164	22.7796	F2R;XCL1;CHERP
monocyte chemotaxis (GO:0002548)	1942-03-01	0.0185932	0.396503	0	0	5.7164	22.7796	CCL5;XCL2;XCL1
regulation of defense response to virus (GO:0050688)	2021-02-16	0.0189677	0.396503	0	0	10.5897	41.9883	ELMOD2;TNFAIP3
positive regulation of immunoglobulin mediated immune response (GO:0002891)	2021-02-16	0.0189677	0.396503	0	0	10.5897	41.9883	XCL1;CD226
positive regulation of vasoconstriction (GO:0045907)	2021-02-16	0.0189677	0.396503	0	0	10.5897	41.9883	F2R;ADRA1D
cellular amide metabolic process (GO:0043603)	5/115	0.0193953	0.396503	0	0	3.39129	13.3709	ACOT9;NLN;CPM;ACOT8;SLC25A32
positive regulation of T cell differentiation (GO:0045582)	1943-03-01	0.0197942	0.396503	0	0	5.57321	21.8602	DUSP10;BCL6;TNFSF9
regulation of angiogenesis (GO:0045765)	7/203	0.0198931	0.396503	0	0	2.67323	10.4721	BTG1;BMPER;CD160;ADAMTS1;TNFAIP3;HK2;RHOB
lymphocyte chemotaxis (GO:0048247)	1944-03-01	0.021037	0.396503	0	0	5.437	20.9948	CCL5;XCL2;XCL1
mRNA catabolic process (GO:0006402)	1944-03-01	0.021037	0.396503	0	0	5.437	20.9948	ERN1;SUPV3L1;ZFP36
negative regulation of cytokine production involved in immune response (GO:0002719)	2021-02-17	0.021309	0.396503	0	0	9.88321	38.0368	HFE;XCL1
positive regulation of smooth muscle cell migration (GO:0014911)	2021-02-17	0.021309	0.396503	0	0	9.88321	38.0368	ADAMTS1;CCL5
regulation of inflammatory response (GO:0050727)	7/206	0.0213575	0.396503	0	0	2.63253	10.1256	BCL6;CCL5;OSM;TNFAIP3;XCL1;DNASE1;METRNL
negative regulation of response to external stimulus (GO:0032102)	5/118	0.0214168	0.396503	0	0	3.30075	12.6867	GRID2;TNFAIP3;METRNL;TRIB1;AJAP1
MAPK cascade (GO:0000165)	9/303	0.0214559	0.396503	0	0	2.29745	8.82626	CAMK2B;IL3;ZFP36;PSMD11;RASA3;IRS1;CCL5;EREG;HBEGF
regulation of cell migration (GO:0030334)	11/408	0.0222311	0.396503	0	0	2.08455	7.93436	SEMA6B;CAMK2B;DUSP10;PLAU;CDH1;CCL5;F2R;MITF;SGK1;RHOB;HBEGF
regulation of receptor signaling pathway via JAK-STAT (GO:0046425)	1945-03-01	0.0223217	0.396503	0	0	5.30728	20.1793	CCL5;F2R;HES1
negative regulation of nucleic acid-templated transcription (GO:1903507)	12/464	0.02314	0.396503	0	0	1.99945	7.5303	EIF4A2;KLF10;JUN;BCL6;BCL7A;NKRF;NAB1;SP3;XCL1;HES1;EREG;CIART
regulation of multicellular organism growth (GO:0040014)	2021-02-18	0.0237636	0.396503	0	0	9.26504	34.6476	STAT5B;GDF15
endothelial cell proliferation (GO:0001935)	2021-02-18	0.0237636	0.396503	0	0	9.26504	34.6476	ERN1;BMPER
positive regulation of neuron death (GO:1901216)	1947-03-01	0.0250168	0.396503	0	0	5.06552	18.6827	EGR1;TYROBP;DKK1
positive regulation of pathway-restricted SMAD protein phosphorylation (GO:0010862)	1947-03-01	0.0250168	0.396503	0	0	5.06552	18.6827	GDF15;HFE;GDF3
regulation of interleukin-1 beta production (GO:0032651)	1983-04-01	0.0254042	0.396503	0	0	3.76928	13.8439	EGR1;TYROBP;F2R;TNFAIP3
negative regulation of multicellular organismal process (GO:0051241)	7/214	0.0256251	0.396503	0	0	2.52975	9.26948	ADAMTS5;DUSP10;GDF15;F2R;NPR3;DKK1;TBX18
regulation of tumor necrosis factor production (GO:0032680)	5/124	0.0258601	0.396503	0	0	3.13337	11.4526	ZFP36;TYROBP;C5AR2;TNFRSF8;TNFAIP3
cellular response to interleukin-7 (GO:0098761)	2021-02-19	0.0263279	0.396503	0	0	8.71959	31.7143	STAT5B;IRS1
regulation of T cell cytokine production (GO:0002724)	2021-02-19	0.0263279	0.396503	0	0	8.71959	31.7143	HFE;XCL1
interleukin-7-mediated signaling pathway (GO:0038111)	2021-02-19	0.0263279	0.396503	0	0	8.71959	31.7143	STAT5B;IRS1
myeloid cell activation involved in immune response (GO:0002275)	2021-02-19	0.0263279	0.396503	0	0	8.71959	31.7143	TYROBP;DNASE1
cellular response to ionizing radiation (GO:0071479)	1948-03-01	0.0264271	0.396503	0	0	4.9527	17.995	PRAP1;SPIDR;RHOB
regulation of interleukin-2 production (GO:0032663)	1948-03-01	0.0264271	0.396503	0	0	4.9527	17.995	ZFP36;TNFAIP3;XCL1
negative regulation of mitotic cell cycle (GO:0045930)	1948-03-01	0.0264271	0.396503	0	0	4.9527	17.995	BTG2;BTG1;BCL6
response to hydrogen peroxide (GO:0042542)	1949-03-01	0.0278792	0.396503	0	0	4.84479	17.3437	OSER1;TNFAIP3;RHOB
RNA catabolic process (GO:0006401)	1949-03-01	0.0278792	0.396503	0	0	4.84479	17.3437	ERN1;SUPV3L1;ZFP36
negative regulation of signal transduction (GO:0009968)	8/267	0.0279666	0.396503	0	0	2.31339	8.27442	RPS6KB1;GDF15;IRS1;CCL5;MAGEA1;TNFAIP3;TRIB1;DKK1
regulation of acute inflammatory response (GO:0002673)	2021-02-20	0.0289987	0.396503	0	0	8.23475	29.1552	OSM;DNASE1
cellular response to nitrogen compound (GO:1901699)	2021-02-20	0.0289987	0.396503	0	0	8.23475	29.1552	EPG5;SPIDR
positive regulation of activated T cell proliferation (GO:0042104)	2021-02-20	0.0289987	0.396503	0	0	8.23475	29.1552	HHLA2;TNFSF9
regulation of cellular component movement (GO:0051270)	1950-03-01	0.029373	0.396503	0	0	4.74147	16.7264	FES;EREG;HBEGF
positive regulation of ion transport (GO:0043270)	1950-03-01	0.029373	0.396503	0	0	4.74147	16.7264	CCL5;FHL1;F2R
positive regulation of fat cell differentiation (GO:0045600)	1951-03-01	0.0309083	0.396503	0	0	4.64245	16.1406	ZFP36;GDF3;METRNL
positive regulation of MAPK cascade (GO:0043410)	8/274	0.0318996	0.396503	0	0	2.25171	7.75749	BMPER;GDF15;CCL5;F2R;OSM;XCL2;XCL1;ADRA1D
endocytic recycling (GO:0032456)	1952-03-01	0.0324851	0.396503	0	0	4.54748	15.5841	EHD4;VPS50;RAB35
regulation of release of sequestered calcium ion into cytosol (GO:0051279)	1952-03-01	0.0324851	0.396503	0	0	4.54748	15.5841	JPH3;F2R;XCL1
response to peptide hormone (GO:0043434)	1952-03-01	0.0324851	0.396503	0	0	4.54748	15.5841	STAT5B;IRS1;REG1A
negative regulation of BMP signaling pathway (GO:0030514)	1952-03-01	0.0324851	0.396503	0	0	4.54748	15.5841	BMPER;CRIM1;GDF3
regulation of mitotic cell cycle (GO:0007346)	6/178	0.033067	0.396503	0	0	2.6043	8.87862	BTG2;PSMD11;BTG1;RPS6KB1;MKI67;ANAPC11
regulation of cell motility (GO:2000145)	5/133	0.0335627	0.396503	0	0	2.91172	9.88336	FES;SGK1;EREG;RHOB;HBEGF
transmembrane receptor protein serine/threonine kinase signaling pathway (GO:0007178)	5/133	0.0335627	0.396503	0	0	2.91172	9.88336	FAM83G;JUN;GDF15;HFE;GDF3
regulation of immune response (GO:0050776)	6/179	0.0338458	0.396503	0	0	2.58911	8.76657	TYROBP;BCL6;CD160;KIR2DS2;ELMOD2;CD226
regulation of chromosome organization (GO:0033044)	2021-02-22	0.0346464	0.396503	0	0	7.41053	24.9183	CENPV;SHCBP1L
regulation of voltage-gated calcium channel activity (GO:1901385)	2021-02-22	0.0346464	0.396503	0	0	7.41053	24.9183	GNB5;CBARP
negative regulation of B cell activation (GO:0050869)	2021-02-22	0.0346464	0.396503	0	0	7.41053	24.9183	TYROBP;TNFAIP3
peptidyl-threonine dephosphorylation (GO:0035970)	2021-02-22	0.0346464	0.396503	0	0	7.41053	24.9183	DUSP10;PPP1CA
positive regulation of DNA-templated transcription, initiation (GO:2000144)	2021-02-22	0.0346464	0.396503	0	0	7.41053	24.9183	JUN;MITF
positive regulation of translational initiation (GO:0045948)	2021-02-22	0.0346464	0.396503	0	0	7.41053	24.9183	RPS6KB1;CCL5
inflammatory response (GO:0006954)	7/230	0.0358362	0.396503	0	0	2.34632	7.81043	PTGER2;C5AR2;CCL5;F2R;XCL2;OLR1;XCL1
regulation of epithelial cell proliferation (GO:0050678)	1993-04-01	0.0364438	0.396503	0	0	3.34406	11.0755	ZFP36;DUSP10;MTSS1;EREG
response to nutrient levels (GO:0031667)	2021-02-23	0.037617	0.396503	0	0	7.05729	23.15	RPS6KB1;UCN3
chemokine-mediated signaling pathway (GO:0070098)	1956-03-01	0.0392033	0.396503	0	0	4.20342	13.6148	CCL5;XCL2;XCL1
negative regulation of cell cycle G2/M phase transition (GO:1902750)	1957-03-01	0.0409847	0.396503	0	0	4.12537	13.1787	AVEN;PSMD11;FHL1
regulation of GTPase activity (GO:0043087)	6/189	0.0422899	0.396503	0	0	2.44638	7.7384	CCL5;F2R;XCL2;XCL1;GNB5;RAP1GAP
negative regulation of cellular process (GO:0048523)	13/566	0.0423032	0.396503	0	0	1.76809	5.59227	KLF10;BTG2;BTG1;TESC;F2R;FHL1;OSM;EREG;RHOB;CHERP;BCL6;ADAMTS1;TNFRSF8
regulation of calcium ion transport (GO:0051924)	1958-03-01	0.0428062	0.396503	0	0	4.05015	12.7623	CAMK2B;CCL5;F2R
negative regulation of transcription by RNA polymerase II (GO:0000122)	15/684	0.0430147	0.396503	0	0	1.68941	5.31526	KLF10;JUN;MITF;DKK1;TLE6;KLF8;ZFP36;BCL6;BAG3;BRMS1L;MAGEA1;FOSB;MAFK;HES1;JAZF1
regulation of epidermal cell differentiation (GO:0045604)	2021-02-25	0.0438362	0.396503	0	0	6.44296	20.149	ZFP36;GDF3
regulation of neutrophil chemotaxis (GO:0090022)	2021-02-25	0.0438362	0.396503	0	0	6.44296	20.149	C5AR2;XCL1
negative regulation of cell migration (GO:0030336)	5/144	0.0447326	0.396503	0	0	2.67979	8.32624	DUSP10;CDH1;MITF;TRIB1;RHOB
cellular response to chemokine (GO:1990869)	1960-03-01	0.046569	0.396503	0	0	3.90765	11.984	CCL5;XCL2;XCL1
ribonucleoprotein complex biogenesis (GO:0022613)	1960-03-01	0.046569	0.396503	0	0	3.90765	11.984	NIP7;RPS6;RRS1
DNA geometric change (GO:0032392)	2021-02-26	0.0470788	0.396503	0	0	6.17419	18.8679	SUPV3L1;HMGB3
regulation of regulatory T cell differentiation (GO:0045589)	2021-02-26	0.0470788	0.396503	0	0	6.17419	18.8679	DUSP10;BCL6
TOR signaling (GO:0031929)	2021-02-26	0.0470788	0.396503	0	0	6.17419	18.8679	RPS6KB1;RPS6
organelle fission (GO:0048285)	2021-02-26	0.0470788	0.396503	0	0	6.17419	18.8679	ACOT8;MTFR1
positive regulation of microtubule polymerization or depolymerization (GO:0031112)	2021-02-26	0.0470788	0.396503	0	0	6.17419	18.8679	FES;SLAIN2
positive regulation of transcription, DNA-templated (GO:0045893)	23/1183	0.0472416	0.396503	0	0	1.50301	4.58792	ESRRA;KLF10;EGR1;STAT5B;JUN;PCID2;HLF;EGR4;TESC;F2R;OSM;LMO7;MITF;PPRC1;TAF6L;KLF6;SERTAD1;NKRF;CDH1;SP3;HES1;MAML3;IER2
regulation of cytosolic calcium ion concentration (GO:0051480)	5/148	0.0492839	0.396503	0	0	2.6043	7.83935	CD52;C5AR2;PTGER2;F2R;ADRA1D
bile acid biosynthetic process (GO:0006699)	2021-02-27	0.0504062	0.396503	0	0	5.92692	17.7075	CYP27A1;ACOT8
cellular lipid catabolic process (GO:0044242)	2021-02-27	0.0504062	0.396503	0	0	5.92692	17.7075	ABHD12;ACOT8
regulation of epidermal growth factor-activated receptor activity (GO:0007176)	2021-02-27	0.0504062	0.396503	0	0	5.92692	17.7075	EREG;HBEGF
cellular response to unfolded protein (GO:0034620)	2021-02-27	0.0504062	0.396503	0	0	5.92692	17.7075	ERN1;BAG3
negative regulation of cation channel activity (GO:2001258)	2021-02-27	0.0504062	0.396503	0	0	5.92692	17.7075	GNB5;CBARP
negative regulation of insulin receptor signaling pathway (GO:0046627)	2021-02-27	0.0504062	0.396503	0	0	5.92692	17.7075	RPS6KB1;IRS1
positive regulation of calcium ion transmembrane transport (GO:1904427)	2021-02-27	0.0504062	0.396503	0	0	5.92692	17.7075	F2R;XCL1
positive regulation of mitotic cell cycle (GO:0045931)	2021-02-27	0.0504062	0.396503	0	0	5.92692	17.7075	RPS6KB1;HES1
regulation of G2/M transition of mitotic cell cycle (GO:0010389)	5/149	0.0504628	0.396503	0	0	2.58608	7.72337	AVEN;CEP135;PSMD11;HAUS7;FHL1
stress-activated MAPK cascade (GO:0051403)	1962-03-01	0.0504895	0.396503	0	0	3.7748	11.2715	ZFP36;TNFRSF19;TRIB1
innate immune response (GO:0045087)	8/302	0.051373	0.396503	0	0	2.03433	6.03919	FCN2;COLEC10;TYROBP;KLRC2;KIR2DS2;FES;TTC4;TRIM14
cellular response to epidermal growth factor stimulus (GO:0071364)	2021-02-28	0.0538156	0.396503	0	0	5.69867	16.6526	STAT5B;ZFP36
leukocyte cell-cell adhesion (GO:0007159)	2021-02-28	0.0538156	0.396503	0	0	5.69867	16.6526	CCL5;OLR1
negative regulation of calcium ion transmembrane transporter activity (GO:1901020)	2021-02-28	0.0538156	0.396503	0	0	5.69867	16.6526	GNB5;CBARP
negative regulation of cellular response to insulin stimulus (GO:1900077)	2021-02-28	0.0538156	0.396503	0	0	5.69867	16.6526	RPS6KB1;IRS1
positive regulation of microtubule polymerization (GO:0031116)	2021-02-28	0.0538156	0.396503	0	0	5.69867	16.6526	FES;SLAIN2
positive regulation of protein import into nucleus (GO:0042307)	2021-02-28	0.0538156	0.396503	0	0	5.69867	16.6526	BAG3;CDH1
regulation of innate immune response (GO:0045088)	1964-03-01	0.0545652	0.396503	0	0	3.65067	10.6174	CCL5;TNFAIP3;EREG
dicarboxylic acid transport (GO:0006835)	2029-02-01	0.0573041	0.396503	0	0	5.48733	15.6904	SLC1A3;SLC25A32
intrinsic apoptotic signaling pathway in response to endoplasmic reticulum stress (GO:0070059)	2029-02-01	0.0573041	0.396503	0	0	5.48733	15.6904	PPP1R15A;ERN1
transition metal ion homeostasis (GO:0055076)	2029-02-01	0.0573041	0.396503	0	0	5.48733	15.6904	HFE;FTL
negative regulation of transferase activity (GO:0051348)	2029-02-01	0.0573041	0.396503	0	0	5.48733	15.6904	EIF4A2;ZFP36
negative regulation of transmembrane receptor protein serine/threonine kinase signaling pathway (GO:0090101)	4/108	0.0574458	0.396503	0	0	2.85956	8.16951	BMPER;CRIM1;GDF3;DKK1
cellular response to interleukin-1 (GO:0071347)	5/155	0.0578825	0.396503	0	0	2.48188	7.07171	EGR1;PSMD11;CCL5;XCL2;XCL1
negative regulation of G2/M transition of mitotic cell cycle (GO:0010972)	1966-03-01	0.0587934	0.396503	0	0	3.53441	10.0156	AVEN;PSMD11;FHL1
positive regulation of cell death (GO:0010942)	1966-03-01	0.0587934	0.396503	0	0	3.53441	10.0156	EGR1;TYROBP;DKK1
positive regulation of T cell proliferation (GO:0042102)	1966-03-01	0.0587934	0.396503	0	0	3.53441	10.0156	HHLA2;CCL5;TNFSF9
response to endoplasmic reticulum stress (GO:0034976)	4/110	0.0606469	0.396503	0	0	2.80532	7.86243	ERN1;PPP1R15A;JUN;CFTR
response to tumor necrosis factor (GO:0034612)	4/110	0.0606469	0.396503	0	0	2.80532	7.86243	ZFP36;CCL5;XCL2;XCL1
regulation of vasoconstriction (GO:0019229)	1930-02-01	0.0608691	0.396503	0	0	5.29108	14.8099	F2R;ADRA1D
ion homeostasis (GO:0050801)	1930-02-01	0.0608691	0.396503	0	0	5.29108	14.8099	FHL1;RHAG
maturation of SSU-rRNA from tricistronic rRNA transcript (SSU-rRNA, 5.8S rRNA, LSU-rRNA) (GO:0000462)	1930-02-01	0.0608691	0.396503	0	0	5.29108	14.8099	UTP4;RRS1
positive regulation of phosphate metabolic process (GO:0045937)	1930-02-01	0.0608691	0.396503	0	0	5.29108	14.8099	CCL5;EREG
positive regulation of protein import (GO:1904591)	1930-02-01	0.0608691	0.396503	0	0	5.29108	14.8099	BAG3;CDH1
cellular response to cytokine stimulus (GO:0071345)	11/482	0.060932	0.396503	0	0	1.75032	4.89739	EGR1;STAT5B;IL3;ZFP36;BCL6;CEBPD;CCL5;OSM;XCL2;XCL1;EREG
regulation of transcription by RNA polymerase II (GO:0006357)	38/2206	0.0632422	0.396503	0	0	1.3385	3.69532	HLF;CEBPD;HMGB3;ZNF7;ZFP36;NKRF;MAGEA1;HES1;PITX1;IER2;JAZF1;ESRRA;KLF10;EGR1;STAT5B;BRD2;JUN;ZNF382;EGR4;OSM;LMO7;MITF;PPRC1;DKK1;TLE6;TBX18;KLF8;TAF6L;KLF6;BCL6;BRMS1L;SP3;FOSB;ZNF780B;MAFK;MAML3;ZNF697;ZNF334
positive regulation of transcription by RNA polymerase II (GO:0045944)	18/908	0.0637227	0.396503	0	0	1.5243	4.19672	ESRRA;KLF10;EGR1;STAT5B;JUN;HLF;EGR4;OSM;LMO7;MITF;PPRC1;TAF6L;KLF6;NKRF;SP3;HES1;MAML3;IER2
purine nucleoside bisphosphate metabolic process (GO:0034032)	1931-02-01	0.0645079	0.396503	0	0	5.10837	14.0019	ACOT9;ACOT8
regulation of calcium ion-dependent exocytosis (GO:0017158)	1931-02-01	0.0645079	0.396503	0	0	5.10837	14.0019	SYT7;CBARP
regulation of cellular component size (GO:0032535)	1931-02-01	0.0645079	0.396503	0	0	5.10837	14.0019	PPP1R15A;PPP1CA
ribonucleoside bisphosphate metabolic process (GO:0033875)	1931-02-01	0.0645079	0.396503	0	0	5.10837	14.0019	ACOT9;ACOT8
negative regulation of interleukin-6 production (GO:0032715)	1931-02-01	0.0645079	0.396503	0	0	5.10837	14.0019	C5AR2;TNFAIP3
negative regulation of response to biotic stimulus (GO:0002832)	1931-02-01	0.0645079	0.396503	0	0	5.10837	14.0019	TNFAIP3;TRIB1
aggresome assembly (GO:0070842)	2021-01-05	0.0652344	0.396503	0	0	18.4719	50.424	BAG3
carbon dioxide transport (GO:0015670)	2021-01-05	0.0652344	0.396503	0	0	18.4719	50.424	RHAG
cellular response to heparin (GO:0071504)	2021-01-05	0.0652344	0.396503	0	0	18.4719	50.424	EGR1
cellular response to indole-3-methanol (GO:0071681)	2021-01-05	0.0652344	0.396503	0	0	18.4719	50.424	CDH1
regulation of growth hormone receptor signaling pathway (GO:0060398)	2021-01-05	0.0652344	0.396503	0	0	18.4719	50.424	GDF15
regulation of hippocampal neuron apoptotic process (GO:0110089)	2021-01-05	0.0652344	0.396503	0	0	18.4719	50.424	TYROBP
cellular response to vitamin (GO:0071295)	2021-01-05	0.0652344	0.396503	0	0	18.4719	50.424	FES
cellular response to vitamin D (GO:0071305)	2021-01-05	0.0652344	0.396503	0	0	18.4719	50.424	FES
cerebellar granule cell differentiation (GO:0021707)	2021-01-05	0.0652344	0.396503	0	0	18.4719	50.424	GRID2
regulation of intestinal lipid absorption (GO:1904729)	2021-01-05	0.0652344	0.396503	0	0	18.4719	50.424	PRAP1
chromatin maintenance (GO:0070827)	2021-01-05	0.0652344	0.396503	0	0	18.4719	50.424	SUPV3L1
regulation of microglial cell mediated cytotoxicity (GO:1904149)	2021-01-05	0.0652344	0.396503	0	0	18.4719	50.424	TYROBP
regulation of microvillus assembly (GO:0032534)	2021-01-05	0.0652344	0.396503	0	0	18.4719	50.424	RAP1GAP
regulation of sodium:proton antiporter activity (GO:0032415)	2021-01-05	0.0652344	0.396503	0	0	18.4719	50.424	TESC
regulation of synapse structural plasticity (GO:0051823)	2021-01-05	0.0652344	0.396503	0	0	18.4719	50.424	CAMK2B
folate transmembrane transport (GO:0098838)	2021-01-05	0.0652344	0.396503	0	0	18.4719	50.424	SLC25A32
regulation of T-helper 1 cell cytokine production (GO:2000554)	2021-01-05	0.0652344	0.396503	0	0	18.4719	50.424	XCL1
glial cell-derived neurotrophic factor receptor signaling pathway (GO:0035860)	2021-01-05	0.0652344	0.396503	0	0	18.4719	50.424	GDF15
renal tubule development (GO:0061326)	2021-01-05	0.0652344	0.396503	0	0	18.4719	50.424	MTSS1
response to indole-3-methanol (GO:0071680)	2021-01-05	0.0652344	0.396503	0	0	18.4719	50.424	CDH1
insulin metabolic process (GO:1901142)	2021-01-05	0.0652344	0.396503	0	0	18.4719	50.424	ERN1
intracellular sequestering of iron ion (GO:0006880)	2021-01-05	0.0652344	0.396503	0	0	18.4719	50.424	FTL
sinoatrial node cell differentiation (GO:0060921)	2021-01-05	0.0652344	0.396503	0	0	18.4719	50.424	TBX18
L-aspartate transmembrane transport (GO:0070778)	2021-01-05	0.0652344	0.396503	0	0	18.4719	50.424	SLC1A3
mitochondrial RNA 3'-end processing (GO:0000965)	2021-01-05	0.0652344	0.396503	0	0	18.4719	50.424	SUPV3L1
vitamin D3 metabolic process (GO:0070640)	2021-01-05	0.0652344	0.396503	0	0	18.4719	50.424	CYP27A1
mRNA cleavage (GO:0006379)	2021-01-05	0.0652344	0.396503	0	0	18.4719	50.424	ERN1
negative regulation of adaptive immune response (GO:0002820)	2021-01-05	0.0652344	0.396503	0	0	18.4719	50.424	CD160
negative regulation of calcium ion-dependent exocytosis (GO:0045955)	2021-01-05	0.0652344	0.396503	0	0	18.4719	50.424	CBARP
negative regulation of PERK-mediated unfolded protein response (GO:1903898)	2021-01-05	0.0652344	0.396503	0	0	18.4719	50.424	PPP1R15A
negative regulation of transforming growth factor beta1 production (GO:0032911)	2021-01-05	0.0652344	0.396503	0	0	18.4719	50.424	TYROBP
neutral lipid catabolic process (GO:0046461)	2021-01-05	0.0652344	0.396503	0	0	18.4719	50.424	ABHD12
nuclear retention of pre-mRNA at the site of transcription (GO:0071033)	2021-01-05	0.0652344	0.396503	0	0	18.4719	50.424	PCID2
p38MAPK cascade (GO:0038066)	2021-01-05	0.0652344	0.396503	0	0	18.4719	50.424	ZFP36
positive regulation of CD4-positive, alpha-beta T cell proliferation (GO:2000563)	2021-01-05	0.0652344	0.396503	0	0	18.4719	50.424	XCL1
positive regulation of long-term synaptic depression (GO:1900454)	2021-01-05	0.0652344	0.396503	0	0	18.4719	50.424	GRID2
positive regulation of non-motile cilium assembly (GO:1902857)	2021-01-05	0.0652344	0.396503	0	0	18.4719	50.424	CEP135
positive regulation of T-helper 1 cell cytokine production (GO:2000556)	2021-01-05	0.0652344	0.396503	0	0	18.4719	50.424	XCL1
protein K29-linked deubiquitination (GO:0035523)	2021-01-05	0.0652344	0.396503	0	0	18.4719	50.424	TNFAIP3
RNA 3'-end processing (GO:0031123)	1969-03-01	0.0654153	0.396503	0	0	3.37324	9.19883	SUPV3L1;SRSF3;MTPAP
positive regulation of protein polymerization (GO:0032273)	1969-03-01	0.0654153	0.396503	0	0	3.37324	9.19883	FES;SLAIN2;LMOD2
negative regulation of cellular macromolecule biosynthetic process (GO:2000113)	12/547	0.0656236	0.396503	0	0	1.68198	4.58141	KLF10;JUN;BTG2;BCL6;BCL7A;NKRF;NAB1;SP3;XCL1;HES1;EREG;CIART
positive regulation of protein kinase B signaling (GO:0051897)	5/161	0.0658947	0.396503	0	0	2.38569	6.48835	IRS1;GDF15;OSM;EREG;HBEGF
negative regulation of cell motility (GO:2000146)	4/114	0.0673266	0.396503	0	0	2.70275	7.29257	DUSP10;CDH1;MITF;RHOB
negative regulation of viral process (GO:0048525)	1970-03-01	0.0676957	0.396503	0	0	3.32273	8.94721	ZFP36;CCL5;TRIM14
neutrophil chemotaxis (GO:0030593)	1970-03-01	0.0676957	0.396503	0	0	3.32273	8.94721	CCL5;XCL2;XCL1
cellular response to topologically incorrect protein (GO:0035967)	1932-02-01	0.068218	0.396503	0	0	4.93784	13.2583	ERN1;BAG3
ERBB2 signaling pathway (GO:0038128)	1932-02-01	0.068218	0.396503	0	0	4.93784	13.2583	EREG;HBEGF
modulation by host of symbiont process (GO:0051851)	1932-02-01	0.068218	0.396503	0	0	4.93784	13.2583	JUN;CCL5
negative regulation of developmental growth (GO:0048640)	1932-02-01	0.068218	0.396503	0	0	4.93784	13.2583	DUSP10;GDF15
protein K63-linked deubiquitination (GO:0070536)	1932-02-01	0.068218	0.396503	0	0	4.93784	13.2583	TNFAIP3;OTUD1
positive regulation of GTPase activity (GO:0043547)	6/214	0.0687893	0.396503	0	0	2.14959	5.75382	CCL5;F2R;XCL2;XCL1;GNB5;RAP1GAP
response to metal ion (GO:0010038)	1971-03-01	0.0700119	0.396503	0	0	3.2737	8.70505	HFE;SNCB;PPP1CA
phosphatidylinositol-mediated signaling (GO:0048015)	1971-03-01	0.0700119	0.396503	0	0	3.2737	8.70505	RPS6KB1;IRS1;CD160
cellular response to oxygen-containing compound (GO:1901701)	8/323	0.070158	0.396503	0	0	1.89665	5.03942	EGR1;JUN;ZFP36;IRS1;FES;TESC;TNFAIP3;CFTR
tumor necrosis factor-mediated signaling pathway (GO:0033209)	4/116	0.0708039	0.396503	0	0	2.65422	7.02796	EDARADD;PSMD11;TNFRSF8;TNFSF9
positive regulation of angiogenesis (GO:0045766)	4/116	0.0708039	0.396503	0	0	2.65422	7.02796	BTG1;BMPER;HK2;RHOB
apoptotic cell clearance (GO:0043277)	1933-02-01	0.0719967	0.396503	0	0	4.77832	12.5724	FCN2;TYROBP
bile acid metabolic process (GO:0008206)	1933-02-01	0.0719967	0.396503	0	0	4.77832	12.5724	CYP27A1;ACOT8
regulation of protein localization to cell surface (GO:2000008)	1933-02-01	0.0719967	0.396503	0	0	4.77832	12.5724	TYROBP;HFE
negative regulation of smooth muscle cell proliferation (GO:0048662)	1933-02-01	0.0719967	0.396503	0	0	4.77832	12.5724	TNFAIP3;TRIB1
response to ionizing radiation (GO:0010212)	1972-03-01	0.0723636	0.396503	0	0	3.22609	8.47187	AEN;SPIDR;RHOB
negative regulation of epithelial cell proliferation (GO:0050680)	1972-03-01	0.0723636	0.396503	0	0	3.22609	8.47187	DUSP10;MTSS1;EREG
granulocyte chemotaxis (GO:0071621)	1973-03-01	0.0747502	0.396503	0	0	3.17984	8.24724	CCL5;XCL2;XCL1
response to molecule of bacterial origin (GO:0002237)	1973-03-01	0.0747502	0.396503	0	0	3.17984	8.24724	F2R;TNFAIP3;TRIB1
cellular response to lipid (GO:0071396)	6/219	0.0750284	0.396503	0	0	2.09859	5.43512	ZFP36;IRS1;FES;TESC;TNFAIP3;CFTR
regulation of activated T cell proliferation (GO:0046006)	1934-02-01	0.0758415	0.396503	0	0	4.62876	11.9381	HHLA2;TNFSF9
regulation of cell adhesion mediated by integrin (GO:0033628)	1934-02-01	0.0758415	0.396503	0	0	4.62876	11.9381	PLAU;TESC
synaptic vesicle recycling (GO:0036465)	1934-02-01	0.0758415	0.396503	0	0	4.62876	11.9381	SNCB;SYT7
phosphatidylinositol 3-kinase signaling (GO:0014065)	1934-02-01	0.0758415	0.396503	0	0	4.62876	11.9381	IRS1;CD160
positive regulation of calcium ion transport into cytosol (GO:0010524)	1934-02-01	0.0758415	0.396503	0	0	4.62876	11.9381	F2R;XCL1
positive regulation of epidermal growth factor receptor signaling pathway (GO:0045742)	1934-02-01	0.0758415	0.396503	0	0	4.62876	11.9381	EREG;HBEGF
positive regulation of pri-miRNA transcription by RNA polymerase II (GO:1902895)	1934-02-01	0.0758415	0.396503	0	0	4.62876	11.9381	EGR1;JUN
positive regulation of release of sequestered calcium ion into cytosol (GO:0051281)	1934-02-01	0.0758415	0.396503	0	0	4.62876	11.9381	F2R;XCL1
innate immune response activating cell surface receptor signaling pathway (GO:0002220)	4/119	0.076189	0.396503	0	0	2.58458	6.65411	TYROBP;PSMD11;KLRC2;KIR2DS2
regulation of transcription, DNA-templated (GO:0006355)	38/2244	0.0771185	0.396503	0	0	1.3126	3.36343	BTG1;HLF;CEBPD;NAB1;HMGB3;ZNF7;CIART;BCL7A;NKRF;CDH1;HES1;PITX1;ESRRA;KLF10;EGR1;STAT5B;BRD2;JUN;PCID2;ZNF382;EGR4;UTP4;TESC;F2R;MITF;TBX18;EREG;KLF8;TAF6L;KLF6;BCL6;SP3;FOSB;XCL1;ZNF780B;MAFK;ZNF697;ZNF334
regulation of peptide hormone secretion (GO:0090276)	1974-03-01	0.0771715	0.396503	0	0	3.13489	8.03073	HFE;CCL5;SYT7
negative regulation of protein binding (GO:0032091)	1974-03-01	0.0771715	0.396503	0	0	3.13489	8.03073	HFE;DKK1;PPP1CA
radial glial cell differentiation (GO:0060019)	2021-01-06	0.0777634	0.396503	0	0	14.7768	37.7411	HES1
blood vessel endothelial cell proliferation involved in sprouting angiogenesis (GO:0002043)	2021-01-06	0.0777634	0.396503	0	0	14.7768	37.7411	BMPER
cell junction disassembly (GO:0150146)	2021-01-06	0.0777634	0.396503	0	0	14.7768	37.7411	DKK1
regulation of digestive system process (GO:0044058)	2021-01-06	0.0777634	0.396503	0	0	14.7768	37.7411	SGK1
cellular response to granulocyte macrophage colony-stimulating factor stimulus (GO:0097011)	2021-01-06	0.0777634	0.396503	0	0	14.7768	37.7411	ZFP36
cellular response to iron ion (GO:0071281)	2021-01-06	0.0777634	0.396503	0	0	14.7768	37.7411	HFE
regulation of glomerular filtration (GO:0003093)	2021-01-06	0.0777634	0.396503	0	0	14.7768	37.7411	F2R
regulation of glucagon secretion (GO:0070092)	2021-01-06	0.0777634	0.396503	0	0	14.7768	37.7411	SYT7
regulation of hormone biosynthetic process (GO:0046885)	2021-01-06	0.0777634	0.396503	0	0	14.7768	37.7411	EGR1
cellular response to X-ray (GO:0071481)	2021-01-06	0.0777634	0.396503	0	0	14.7768	37.7411	PRAP1
regulation of immunoglobulin mediated immune response (GO:0002889)	2021-01-06	0.0777634	0.396503	0	0	14.7768	37.7411	CD226
regulation of keratinocyte apoptotic process (GO:1902172)	2021-01-06	0.0777634	0.396503	0	0	14.7768	37.7411	ZFP36
regulation of macromolecule biosynthetic process (GO:0010556)	2021-01-06	0.0777634	0.396503	0	0	14.7768	37.7411	MITF
regulation of non-motile cilium assembly (GO:1902855)	2021-01-06	0.0777634	0.396503	0	0	14.7768	37.7411	CEP135
regulation of pro-B cell differentiation (GO:2000973)	2021-01-06	0.0777634	0.396503	0	0	14.7768	37.7411	HES1
endoplasmic reticulum localization (GO:0051643)	2021-01-06	0.0777634	0.396503	0	0	14.7768	37.7411	TLE6
regulation of resting membrane potential (GO:0060075)	2021-01-06	0.0777634	0.396503	0	0	14.7768	37.7411	NALCN
response to granulocyte macrophage colony-stimulating factor (GO:0097012)	2021-01-06	0.0777634	0.396503	0	0	14.7768	37.7411	ZFP36
response to heparin (GO:0071503)	2021-01-06	0.0777634	0.396503	0	0	14.7768	37.7411	EGR1
inclusion body assembly (GO:0070841)	2021-01-06	0.0777634	0.396503	0	0	14.7768	37.7411	BAG3
intracellular pH elevation (GO:0051454)	2021-01-06	0.0777634	0.396503	0	0	14.7768	37.7411	CFTR
taurine metabolic process (GO:0019530)	2021-01-06	0.0777634	0.396503	0	0	14.7768	37.7411	STAT5B
transcription-dependent tethering of RNA polymerase II gene DNA at nuclear periphery (GO:0000972)	2021-01-06	0.0777634	0.396503	0	0	14.7768	37.7411	PCID2
mitochondrial proton-transporting ATP synthase complex assembly (GO:0033615)	2021-01-06	0.0777634	0.396503	0	0	14.7768	37.7411	TMEM70
morphogenesis of an endothelium (GO:0003159)	2021-01-06	0.0777634	0.396503	0	0	14.7768	37.7411	RHOB
negative regulation of cardiac muscle cell differentiation (GO:2000726)	2021-01-06	0.0777634	0.396503	0	0	14.7768	37.7411	DKK1
negative regulation of CD8-positive, alpha-beta T cell activation (GO:2001186)	2021-01-06	0.0777634	0.396503	0	0	14.7768	37.7411	HFE
negative regulation of erythrocyte differentiation (GO:0045647)	2021-01-06	0.0777634	0.396503	0	0	14.7768	37.7411	ZFP36
negative regulation of glial cell proliferation (GO:0060253)	2021-01-06	0.0777634	0.396503	0	0	14.7768	37.7411	HES1
negative regulation of toll-like receptor 2 signaling pathway (GO:0034136)	2021-01-06	0.0777634	0.396503	0	0	14.7768	37.7411	TNFAIP3
nephron tubule development (GO:0072080)	2021-01-06	0.0777634	0.396503	0	0	14.7768	37.7411	MTSS1
nucleotide transport (GO:0006862)	2021-01-06	0.0777634	0.396503	0	0	14.7768	37.7411	EPG5
positive regulation of autophagy of mitochondrion in response to mitochondrial depolarization (GO:1904925)	2021-01-06	0.0777634	0.396503	0	0	14.7768	37.7411	HK2
positive regulation of cell-cell adhesion mediated by integrin (GO:0033634)	2021-01-06	0.0777634	0.396503	0	0	14.7768	37.7411	CCL5
positive regulation of granulocyte differentiation (GO:0030854)	2021-01-06	0.0777634	0.396503	0	0	14.7768	37.7411	TESC
positive regulation of heart rate by epinephrine-norepinephrine (GO:0001996)	2021-01-06	0.0777634	0.396503	0	0	14.7768	37.7411	ADRA1D
positive regulation of natural killer cell mediated cytotoxicity directed against tumor cell target (GO:0002860)	2021-01-06	0.0777634	0.396503	0	0	14.7768	37.7411	CD226
positive regulation of natural killer cell mediated immune response to tumor cell (GO:0002857)	2021-01-06	0.0777634	0.396503	0	0	14.7768	37.7411	CD226
positive regulation of receptor binding (GO:1900122)	2021-01-06	0.0777634	0.396503	0	0	14.7768	37.7411	HFE
positive regulation of Wnt signaling pathway, planar cell polarity pathway (GO:2000096)	2021-01-06	0.0777634	0.396503	0	0	14.7768	37.7411	DKK1
prepulse inhibition (GO:0060134)	2021-01-06	0.0777634	0.396503	0	0	14.7768	37.7411	GRID2
protein deubiquitination involved in ubiquitin-dependent protein catabolic process (GO:0071947)	2021-01-06	0.0777634	0.396503	0	0	14.7768	37.7411	TNFAIP3
protein localization to nucleolus (GO:1902570)	2021-01-06	0.0777634	0.396503	0	0	14.7768	37.7411	RRS1
positive regulation of immune response (GO:0050778)	1975-03-01	0.079627	0.396503	0	0	3.09119	7.82197	CCL5;CD226;EREG
bicarbonate transport (GO:0015701)	1935-02-01	0.0797501	0.396503	0	0	4.48827	11.3502	RHAG;CFTR
regulation of JUN kinase activity (GO:0043506)	1935-02-01	0.0797501	0.396503	0	0	4.48827	11.3502	DUSP10;DKK1
regulation of T cell receptor signaling pathway (GO:0050856)	1935-02-01	0.0797501	0.396503	0	0	4.48827	11.3502	CD160;CD226
cellular response to interferon-gamma (GO:0071346)	4/121	0.0798905	0.396503	0	0	2.54015	6.4192	CAMK2B;CCL5;XCL2;XCL1
positive regulation of ERK1 and ERK2 cascade (GO:0070374)	5/172	0.0821069	0.396503	0	0	2.22729	5.56764	BMPER;CCL5;F2R;XCL2;XCL1
regulation of BMP signaling pathway (GO:0030510)	1976-03-01	0.0821161	0.396503	0	0	3.04869	7.62058	BMPER;CRIM1;GDF3
regulation of T cell proliferation (GO:0042129)	1976-03-01	0.0821161	0.396503	0	0	3.04869	7.62058	ARG1;CCL5;TNFSF9
positive regulation of interleukin-6 production (GO:0032755)	1976-03-01	0.0821161	0.396503	0	0	3.04869	7.62058	TYROBP;F2R;EREG
positive regulation of cytokine production (GO:0001819)	8/335	0.0825606	0.396503	0	0	1.82592	4.55426	EGR1;TYROBP;HHLA2;F2R;OSM;XCL1;CD226;EREG
regulation of ossification (GO:0030278)	1936-02-01	0.0837201	0.396503	0	0	4.35604	10.8042	ANKH;DKK1
regulation of protein import into nucleus (GO:0042306)	1936-02-01	0.0837201	0.396503	0	0	4.35604	10.8042	BAG3;CDH1
positive regulation of innate immune response (GO:0045089)	1936-02-01	0.0837201	0.396503	0	0	4.35604	10.8042	CCL5;EREG
positive regulation of mitotic nuclear division (GO:0045840)	1936-02-01	0.0837201	0.396503	0	0	4.35604	10.8042	ANAPC11;EREG
positive regulation of myeloid leukocyte differentiation (GO:0002763)	1936-02-01	0.0837201	0.396503	0	0	4.35604	10.8042	FES;TESC
neutrophil migration (GO:1990266)	1977-03-01	0.0846386	0.396503	0	0	3.00734	7.42623	CCL5;XCL2;XCL1
positive regulation of phosphatidylinositol 3-kinase signaling (GO:0014068)	1977-03-01	0.0846386	0.396503	0	0	3.00734	7.42623	CCL5;F2R;OSM
acyl-CoA metabolic process (GO:0006637)	1937-02-01	0.087749	0.396503	0	0	4.23136	10.2961	ACOT9;ACOT8
regulation of erythrocyte differentiation (GO:0045646)	1937-02-01	0.087749	0.396503	0	0	4.23136	10.2961	STAT5B;ZFP36
positive regulation of calcium ion transport (GO:0051928)	1937-02-01	0.087749	0.396503	0	0	4.23136	10.2961	CCL5;F2R
protein insertion into ER membrane (GO:0045048)	1937-02-01	0.087749	0.396503	0	0	4.23136	10.2961	EMC6;UBE2J2
synapse organization (GO:0050808)	4/126	0.0895264	0.396503	0	0	2.43542	5.87721	CDH1;F2R;SNCB;DKK1
proton-transporting ATP synthase complex assembly (GO:0043461)	2021-01-07	0.090125	0.396503	0	0	12.3134	29.6328	TMEM70
ammonium transport (GO:0015696)	2021-01-07	0.090125	0.396503	0	0	12.3134	29.6328	RHAG
arginine catabolic process (GO:0006527)	2021-01-07	0.090125	0.396503	0	0	12.3134	29.6328	ARG1
AV node cell to bundle of His cell communication (GO:0086067)	2021-01-07	0.090125	0.396503	0	0	12.3134	29.6328	GJC1
regulation of bone remodeling (GO:0046850)	2021-01-07	0.090125	0.396503	0	0	12.3134	29.6328	SYT7
cardiac pacemaker cell development (GO:0060926)	2021-01-07	0.090125	0.396503	0	0	12.3134	29.6328	TBX18
cellular ion homeostasis (GO:0006873)	2021-01-07	0.090125	0.396503	0	0	12.3134	29.6328	RHAG
cellular response to prostaglandin E stimulus (GO:0071380)	2021-01-07	0.090125	0.396503	0	0	12.3134	29.6328	PTGER2
regulation of ketone biosynthetic process (GO:0010566)	2021-01-07	0.090125	0.396503	0	0	12.3134	29.6328	EGR1
citrulline metabolic process (GO:0000052)	2021-01-07	0.090125	0.396503	0	0	12.3134	29.6328	DDAH2
creatine metabolic process (GO:0006600)	2021-01-07	0.090125	0.396503	0	0	12.3134	29.6328	CKB
regulation of natural killer cell mediated cytotoxicity directed against tumor cell target (GO:0002858)	2021-01-07	0.090125	0.396503	0	0	12.3134	29.6328	CD226
regulation of neurotrophin TRK receptor signaling pathway (GO:0051386)	2021-01-07	0.090125	0.396503	0	0	12.3134	29.6328	DOK5
regulation of phospholipid transport (GO:2001138)	2021-01-07	0.090125	0.396503	0	0	12.3134	29.6328	PRAP1
epithelial cell differentiation involved in kidney development (GO:0035850)	2021-01-07	0.090125	0.396503	0	0	12.3134	29.6328	MTSS1
exocrine system development (GO:0035272)	2021-01-07	0.090125	0.396503	0	0	12.3134	29.6328	RAB26
regulation of smooth muscle cell differentiation (GO:0051150)	2021-01-07	0.090125	0.396503	0	0	12.3134	29.6328	EREG
gap junction assembly (GO:0016264)	2021-01-07	0.090125	0.396503	0	0	12.3134	29.6328	GJC1
regulation of transforming growth factor beta1 production (GO:0032908)	2021-01-07	0.090125	0.396503	0	0	12.3134	29.6328	TYROBP
response to lead ion (GO:0010288)	2021-01-07	0.090125	0.396503	0	0	12.3134	29.6328	PPP1CA
ribosomal large subunit export from nucleus (GO:0000055)	2021-01-07	0.090125	0.396503	0	0	12.3134	29.6328	RRS1
sinoatrial node development (GO:0003163)	2021-01-07	0.090125	0.396503	0	0	12.3134	29.6328	TBX18
keratinocyte proliferation (GO:0043616)	2021-01-07	0.090125	0.396503	0	0	12.3134	29.6328	EREG
ureter development (GO:0072189)	2021-01-07	0.090125	0.396503	0	0	12.3134	29.6328	TBX18
vascular associated smooth muscle cell development (GO:0097084)	2021-01-07	0.090125	0.396503	0	0	12.3134	29.6328	HES1
monoacylglycerol catabolic process (GO:0052651)	2021-01-07	0.090125	0.396503	0	0	12.3134	29.6328	ABHD12
negative regulation of cardiocyte differentiation (GO:1905208)	2021-01-07	0.090125	0.396503	0	0	12.3134	29.6328	DKK1
negative regulation of epidermal cell differentiation (GO:0045605)	2021-01-07	0.090125	0.396503	0	0	12.3134	29.6328	GDF3
negative regulation of interferon-gamma-mediated signaling pathway (GO:0060336)	2021-01-07	0.090125	0.396503	0	0	12.3134	29.6328	ARG1
negative regulation of oligodendrocyte differentiation (GO:0048715)	2021-01-07	0.090125	0.396503	0	0	12.3134	29.6328	HES1
negative regulation of p38MAPK cascade (GO:1903753)	2021-01-07	0.090125	0.396503	0	0	12.3134	29.6328	DUSP10
negative regulation of response to interferon-gamma (GO:0060331)	2021-01-07	0.090125	0.396503	0	0	12.3134	29.6328	ARG1
negative regulation of T cell apoptotic process (GO:0070233)	2021-01-07	0.090125	0.396503	0	0	12.3134	29.6328	CCL5
nuclear-transcribed mRNA catabolic process, deadenylation-independent decay (GO:0031086)	2021-01-07	0.090125	0.396503	0	0	12.3134	29.6328	ZFP36
pharyngeal arch artery morphogenesis (GO:0061626)	2021-01-07	0.090125	0.396503	0	0	12.3134	29.6328	HES1
platelet dense granule organization (GO:0060155)	2021-01-07	0.090125	0.396503	0	0	12.3134	29.6328	F2R
polyamine biosynthetic process (GO:0006596)	2021-01-07	0.090125	0.396503	0	0	12.3134	29.6328	PAOX
positive regulation of activation of Janus kinase activity (GO:0010536)	2021-01-07	0.090125	0.396503	0	0	12.3134	29.6328	CCL5
positive regulation of fibroblast apoptotic process (GO:2000271)	2021-01-07	0.090125	0.396503	0	0	12.3134	29.6328	BTG1
positive regulation of hormone metabolic process (GO:0032352)	2021-01-07	0.090125	0.396503	0	0	12.3134	29.6328	EGR1
positive regulation of lymphocyte apoptotic process (GO:0070230)	2021-01-07	0.090125	0.396503	0	0	12.3134	29.6328	CCL5
positive regulation of mast cell activation (GO:0033005)	2021-01-07	0.090125	0.396503	0	0	12.3134	29.6328	CD226
positive regulation of mitotic cell cycle spindle assembly checkpoint (GO:0090267)	2021-01-07	0.090125	0.396503	0	0	12.3134	29.6328	PCID2
positive regulation of spindle checkpoint (GO:0090232)	2021-01-07	0.090125	0.396503	0	0	12.3134	29.6328	PCID2
positive regulation of urine volume (GO:0035810)	2021-01-07	0.090125	0.396503	0	0	12.3134	29.6328	NPR3
regulation of translation (GO:0006417)	5/178	0.0917646	0.396503	0	0	2.14939	5.13387	EIF4A2;BTG2;RPS6KB1;EIF1B;EIF1
response to interferon-gamma (GO:0034341)	1980-03-01	0.0924009	0.396503	0	0	2.88973	6.88224	CCL5;XCL2;XCL1
negative regulation of cell cycle (GO:0045786)	1980-03-01	0.0924009	0.396503	0	0	2.88973	6.88224	BTG2;BTG1;RHOB
negative regulation of cellular response to growth factor stimulus (GO:0090288)	1980-03-01	0.0924009	0.396503	0	0	2.88973	6.88224	BMPER;CRIM1;GDF3
phospholipase C-activating G protein-coupled receptor signaling pathway (GO:0007200)	1981-03-01	0.0950519	0.396503	0	0	2.85254	6.71298	C5AR2;F2R;ADRA1D
cellular response to ketone (GO:1901655)	1939-02-01	0.095975	0.396503	0	0	4.00224	9.37991	PTGER2;CFTR
regulation of nitric-oxide synthase activity (GO:0050999)	1939-02-01	0.095975	0.396503	0	0	4.00224	9.37991	DDAH2;NPR3
DNA recombination (GO:0006310)	1939-02-01	0.095975	0.396503	0	0	4.00224	9.37991	SUPV3L1;HMGB3
regulation of receptor-mediated endocytosis (GO:0048259)	1939-02-01	0.095975	0.396503	0	0	4.00224	9.37991	HFE;DKK1
negative regulation of lymphocyte proliferation (GO:0050672)	1939-02-01	0.095975	0.396503	0	0	4.00224	9.37991	TYROBP;ARG1
negative regulation of protein secretion (GO:0050709)	1939-02-01	0.095975	0.396503	0	0	4.00224	9.37991	IRS1;F2R
regulation of response to external stimulus (GO:0032101)	4/130	0.0976184	0.396503	0	0	2.35762	5.48546	BCL6;ELMOD2;F2R;XCL1
cell-cell junction organization (GO:0045216)	1982-03-01	0.0977338	0.396503	0	0	2.81629	6.5493	GJC1;CDH1;F2R
negative regulation of cytokine production (GO:0001818)	5/182	0.0985144	0.396503	0	0	2.10038	4.86775	ZFP36;TYROBP;C5AR2;TNFAIP3;XCL1
cellular response to metal ion (GO:0071248)	4/131	0.0996933	0.396503	0	0	2.33894	5.3928	JUN;CDH1;HFE;SYT7
regulation of microtubule polymerization (GO:0031113)	1940-02-01	0.100168	0.396503	0	0	3.89672	8.966	FES;SLAIN2
ribosomal small subunit biogenesis (GO:0042274)	1940-02-01	0.100168	0.396503	0	0	3.89672	8.966	UTP4;RPS6
negative regulation of ERBB signaling pathway (GO:1901185)	1940-02-01	0.100168	0.396503	0	0	3.89672	8.966	EREG;HBEGF
positive regulation of wound healing (GO:0090303)	1940-02-01	0.100168	0.396503	0	0	3.89672	8.966	F2R;HBEGF
regulation of defense response (GO:0031347)	1983-03-01	0.100446	0.396503	0	0	2.78094	6.39098	BCL6;ELMOD2;XCL1
regulation of ERK1 and ERK2 cascade (GO:0070372)	6/238	0.101559	0.396503	0	0	1.92485	4.40236	DUSP10;BMPER;CCL5;F2R;XCL2;XCL1
ammonium transmembrane transport (GO:0072488)	2021-01-08	0.102322	0.396503	0	0	10.5538	24.0587	RHAG
regulation of activation of Janus kinase activity (GO:0010533)	2021-01-08	0.102322	0.396503	0	0	10.5538	24.0587	CCL5
atrial cardiac muscle cell to AV node cell signaling (GO:0086026)	2021-01-08	0.102322	0.396503	0	0	10.5538	24.0587	GJC1
regulation of CD8-positive, alpha-beta T cell proliferation (GO:2000564)	2021-01-08	0.102322	0.396503	0	0	10.5538	24.0587	XCL1
brown fat cell differentiation (GO:0050873)	2021-01-08	0.102322	0.396503	0	0	10.5538	24.0587	METRNL
regulation of osteoclast development (GO:2001204)	2021-01-08	0.102322	0.396503	0	0	10.5538	24.0587	TYROBP
endonucleolytic cleavage in ITS1 to separate SSU-rRNA from 5.8S rRNA and LSU-rRNA from tricistronic rRNA transcript (SSU-rRNA, 5.8S rRNA, LSU-rRNA) (GO:0000447)	2021-01-08	0.102322	0.396503	0	0	10.5538	24.0587	RRS1
entry of bacterium into host cell (GO:0035635)	2021-01-08	0.102322	0.396503	0	0	10.5538	24.0587	CDH1
regulation of response to wounding (GO:1903034)	2021-01-08	0.102322	0.396503	0	0	10.5538	24.0587	PLAU
regulation of RNA biosynthetic process (GO:2001141)	2021-01-08	0.102322	0.396503	0	0	10.5538	24.0587	MITF
excitatory synapse assembly (GO:1904861)	2021-01-08	0.102322	0.396503	0	0	10.5538	24.0587	GRID2
folic acid transport (GO:0015884)	2021-01-08	0.102322	0.396503	0	0	10.5538	24.0587	SLC25A32
regulation of toll-like receptor 3 signaling pathway (GO:0034139)	2021-01-08	0.102322	0.396503	0	0	10.5538	24.0587	TNFAIP3
regulation of vascular wound healing (GO:0061043)	2021-01-08	0.102322	0.396503	0	0	10.5538	24.0587	TNFAIP3
spermidine metabolic process (GO:0008216)	2021-01-08	0.102322	0.396503	0	0	10.5538	24.0587	PAOX
spleen development (GO:0048536)	2021-01-08	0.102322	0.396503	0	0	10.5538	24.0587	PCID2
lipid import into cell (GO:0140354)	2021-01-08	0.102322	0.396503	0	0	10.5538	24.0587	RPS6KB1
mitochondrial RNA processing (GO:0000963)	2021-01-08	0.102322	0.396503	0	0	10.5538	24.0587	SUPV3L1
vascular associated smooth muscle cell differentiation (GO:0035886)	2021-01-08	0.102322	0.396503	0	0	10.5538	24.0587	HES1
negative regulation of B cell apoptotic process (GO:0002903)	2021-01-08	0.102322	0.396503	0	0	10.5538	24.0587	BCL6
negative regulation of CD4-positive, alpha-beta T cell proliferation (GO:2000562)	2021-01-08	0.102322	0.396503	0	0	10.5538	24.0587	XCL1
negative regulation of long-term synaptic potentiation (GO:1900272)	2021-01-08	0.102322	0.396503	0	0	10.5538	24.0587	TYROBP
negative regulation of muscle cell apoptotic process (GO:0010656)	2021-01-08	0.102322	0.396503	0	0	10.5538	24.0587	BAG3
negative regulation of muscle cell differentiation (GO:0051148)	2021-01-08	0.102322	0.396503	0	0	10.5538	24.0587	EREG
negative regulation of regulated secretory pathway (GO:1903306)	2021-01-08	0.102322	0.396503	0	0	10.5538	24.0587	CBARP
negative regulation of striated muscle cell apoptotic process (GO:0010664)	2021-01-08	0.102322	0.396503	0	0	10.5538	24.0587	BAG3
peptidyl-serine autophosphorylation (GO:0036289)	2021-01-08	0.102322	0.396503	0	0	10.5538	24.0587	ERN1
peptidyl-tyrosine dephosphorylation involved in inactivation of protein kinase activity (GO:1990264)	2021-01-08	0.102322	0.396503	0	0	10.5538	24.0587	DUSP10
positive regulation of astrocyte differentiation (GO:0048711)	2021-01-08	0.102322	0.396503	0	0	10.5538	24.0587	HES1
positive regulation of homotypic cell-cell adhesion (GO:0034112)	2021-01-08	0.102322	0.396503	0	0	10.5538	24.0587	CCL5
positive regulation of muscle contraction (GO:0045933)	2021-01-08	0.102322	0.396503	0	0	10.5538	24.0587	F2R
positive regulation of peptide secretion (GO:0002793)	2021-01-08	0.102322	0.396503	0	0	10.5538	24.0587	HFE
positive regulation of T-helper 2 cell cytokine production (GO:2000553)	2021-01-08	0.102322	0.396503	0	0	10.5538	24.0587	XCL1
positive regulation of vascular associated smooth muscle cell migration (GO:1904754)	2021-01-08	0.102322	0.396503	0	0	10.5538	24.0587	ADAMTS1
regulation of cell adhesion (GO:0030155)	4/133	0.103904	0.396503	0	0	2.30244	5.21339	PLAU;FES;TESC;CCL5
regulation of viral transcription (GO:0046782)	1941-02-01	0.10441	0.396503	0	0	3.79661	8.57816	ZFP36;TRIM14
response to growth factor (GO:0070848)	1941-02-01	0.10441	0.396503	0	0	3.79661	8.57816	STAT5B;RPS6KB1
JNK cascade (GO:0007254)	1941-02-01	0.10441	0.396503	0	0	3.79661	8.57816	TNFRSF19;TRIB1
keratinocyte differentiation (GO:0030216)	1941-02-01	0.10441	0.396503	0	0	3.79661	8.57816	KRT10;EREG
nucleobase-containing compound catabolic process (GO:0034655)	1941-02-01	0.10441	0.396503	0	0	3.79661	8.57816	SUPV3L1;DNASE1
positive regulation of peptidyl-tyrosine phosphorylation (GO:0050731)	4/134	0.10604	0.396503	0	0	2.28462	5.12654	IL3;CCL5;OSM;HES1
positive regulation of protein tyrosine kinase activity (GO:0061098)	1942-02-01	0.108701	0.396503	0	0	3.7015	8.2142	EREG;HBEGF
glucose homeostasis (GO:0042593)	1986-03-01	0.108761	0.396503	0	0	2.68002	5.94589	IRS1;RPS6;HK2
response to interleukin-1 (GO:0070555)	1986-03-01	0.108761	0.396503	0	0	2.68002	5.94589	CCL5;XCL2;XCL1
protein localization to plasma membrane (GO:0072659)	4/136	0.11037	0.396503	0	0	2.24977	4.9583	EHD4;CDH1;TESC;TSPAN32
cellular glucose homeostasis (GO:0001678)	1943-02-01	0.113038	0.396503	0	0	3.61104	7.87218	ERN1;HK2
regulation of animal organ morphogenesis (GO:2000027)	2021-01-09	0.114355	0.396503	0	0	9.23408	20.0236	AJAP1
basement membrane assembly (GO:0070831)	2021-01-09	0.114355	0.396503	0	0	9.23408	20.0236	LAMB3
regulation of CD8-positive, alpha-beta T cell activation (GO:2001185)	2021-01-09	0.114355	0.396503	0	0	9.23408	20.0236	HFE
regulation of endothelial cell differentiation (GO:0045601)	2021-01-09	0.114355	0.396503	0	0	9.23408	20.0236	BTG1
regulation of epidermis development (GO:0045682)	2021-01-09	0.114355	0.396503	0	0	9.23408	20.0236	KRT10
cellular response to forskolin (GO:1904322)	2021-01-09	0.114355	0.396503	0	0	9.23408	20.0236	CFTR
regulation of fibroblast apoptotic process (GO:2000269)	2021-01-09	0.114355	0.396503	0	0	9.23408	20.0236	BTG1
cellular response to interleukin-9 (GO:0071355)	2021-01-09	0.114355	0.396503	0	0	9.23408	20.0236	STAT5B
regulation of glial cell proliferation (GO:0060251)	2021-01-09	0.114355	0.396503	0	0	9.23408	20.0236	HES1
cholesterol catabolic process (GO:0006707)	2021-01-09	0.114355	0.396503	0	0	9.23408	20.0236	CYP27A1
regulation of leukocyte degranulation (GO:0043300)	2021-01-09	0.114355	0.396503	0	0	9.23408	20.0236	FES
regulation of leukocyte mediated cytotoxicity (GO:0001910)	2021-01-09	0.114355	0.396503	0	0	9.23408	20.0236	DNASE1
regulation of PERK-mediated unfolded protein response (GO:1903897)	2021-01-09	0.114355	0.396503	0	0	9.23408	20.0236	PPP1R15A
estrogen biosynthetic process (GO:0006703)	2021-01-09	0.114355	0.396503	0	0	9.23408	20.0236	HSD17B14
regulation of T-helper 1 type immune response (GO:0002825)	2021-01-09	0.114355	0.396503	0	0	9.23408	20.0236	XCL1
regulation of tumor necrosis factor superfamily cytokine production (GO:1903555)	2021-01-09	0.114355	0.396503	0	0	9.23408	20.0236	ZFP36
regulation of Wnt signaling pathway, planar cell polarity pathway (GO:2000095)	2021-01-09	0.114355	0.396503	0	0	9.23408	20.0236	DKK1
response to forskolin (GO:1904321)	2021-01-09	0.114355	0.396503	0	0	9.23408	20.0236	CFTR
response to vitamin D (GO:0033280)	2021-01-09	0.114355	0.396503	0	0	9.23408	20.0236	FES
interleukin-9-mediated signaling pathway (GO:0038113)	2021-01-09	0.114355	0.396503	0	0	9.23408	20.0236	STAT5B
sterol catabolic process (GO:0016127)	2021-01-09	0.114355	0.396503	0	0	9.23408	20.0236	CYP27A1
lipoprotein metabolic process (GO:0042157)	2021-01-09	0.114355	0.396503	0	0	9.23408	20.0236	OLR1
synapse pruning (GO:0098883)	2021-01-09	0.114355	0.396503	0	0	9.23408	20.0236	DKK1
negative regulation of alpha-beta T cell activation (GO:0046636)	2021-01-09	0.114355	0.396503	0	0	9.23408	20.0236	HFE
negative regulation of bone resorption (GO:0045779)	2021-01-09	0.114355	0.396503	0	0	9.23408	20.0236	TNFAIP3
negative regulation of glial cell differentiation (GO:0045686)	2021-01-09	0.114355	0.396503	0	0	9.23408	20.0236	HES1
negative regulation of glycoprotein biosynthetic process (GO:0010561)	2021-01-09	0.114355	0.396503	0	0	9.23408	20.0236	ACOT8
negative regulation of leukocyte proliferation (GO:0070664)	2021-01-09	0.114355	0.396503	0	0	9.23408	20.0236	TNFAIP3
negative regulation of pathway-restricted SMAD protein phosphorylation (GO:0060394)	2021-01-09	0.114355	0.396503	0	0	9.23408	20.0236	DKK1
negative regulation of smooth muscle cell differentiation (GO:0051151)	2021-01-09	0.114355	0.396503	0	0	9.23408	20.0236	EREG
one-carbon compound transport (GO:0019755)	2021-01-09	0.114355	0.396503	0	0	9.23408	20.0236	RHAG
organic cyclic compound catabolic process (GO:1901361)	2021-01-09	0.114355	0.396503	0	0	9.23408	20.0236	HSD17B14
ornithine metabolic process (GO:0006591)	2021-01-09	0.114355	0.396503	0	0	9.23408	20.0236	ARG1
peroxisome fission (GO:0016559)	2021-01-09	0.114355	0.396503	0	0	9.23408	20.0236	ACOT8
plasminogen activation (GO:0031639)	2021-01-09	0.114355	0.396503	0	0	9.23408	20.0236	PLAU
positive regulation of CD8-positive, alpha-beta T cell activation (GO:2001187)	2021-01-09	0.114355	0.396503	0	0	9.23408	20.0236	XCL1
positive regulation of fatty acid beta-oxidation (GO:0032000)	2021-01-09	0.114355	0.396503	0	0	9.23408	20.0236	IRS1
positive regulation of megakaryocyte differentiation (GO:0045654)	2021-01-09	0.114355	0.396503	0	0	9.23408	20.0236	TESC
positive regulation of smooth muscle contraction (GO:0045987)	2021-01-09	0.114355	0.396503	0	0	9.23408	20.0236	F2R
positive regulation of synapse maturation (GO:0090129)	2021-01-09	0.114355	0.396503	0	0	9.23408	20.0236	CAMK2B
negative regulation of binding (GO:0051100)	1988-03-01	0.114448	0.396503	0	0	2.61669	5.67203	JUN;DKK1;PPP1CA
positive regulation of gene expression (GO:0010628)	10/482	0.115027	0.396503	0	0	1.58159	3.42034	ERN1;EGR1;TYROBP;RPS6KB1;HHLA2;TESC;HFE;MITF;DKK1;EREG
ribosome biogenesis (GO:0042254)	5/192	0.116443	0.396503	0	0	1.98705	4.27286	UTP4;NIP7;RPS6;RRS1;MPHOSPH6
cation transmembrane transport (GO:0098655)	1944-02-01	0.117419	0.396503	0	0	3.52488	7.55032	RHAG;MFSD12
regulation of endothelial cell apoptotic process (GO:2000351)	1944-02-01	0.117419	0.396503	0	0	3.52488	7.55032	CD160;TNFAIP3
negative regulation of epidermal growth factor receptor signaling pathway (GO:0042059)	1944-02-01	0.117419	0.396503	0	0	3.52488	7.55032	EREG;HBEGF
positive regulation of biosynthetic process (GO:0009891)	1944-02-01	0.117419	0.396503	0	0	3.52488	7.55032	CCL5;F2R
positive regulation of mRNA catabolic process (GO:0061014)	1944-02-01	0.117419	0.396503	0	0	3.52488	7.55032	BTG2;ZFP36
positive regulation of intracellular signal transduction (GO:1902533)	11/546	0.118025	0.396503	0	0	1.53582	3.28182	GDF15;IRS1;CCL5;RTKN2;F2R;TNFRSF19;OSM;TRIM14;ADRA1D;EREG;HBEGF
protein localization to cell periphery (GO:1990778)	4/140	0.119264	0.396503	0	0	2.18316	4.64229	EHD4;CDH1;TESC;TSPAN32
cellular response to radiation (GO:0071478)	1945-02-01	0.121842	0.396503	0	0	3.44273	7.24706	SPIDR;RHOB
regulation of insulin receptor signaling pathway (GO:0046626)	1945-02-01	0.121842	0.396503	0	0	3.44273	7.24706	RPS6KB1;IRS1
regulation of pri-miRNA transcription by RNA polymerase II (GO:1902893)	1945-02-01	0.121842	0.396503	0	0	3.44273	7.24706	EGR1;JUN
zymogen activation (GO:0031638)	1945-02-01	0.121842	0.396503	0	0	3.44273	7.24706	PLAU;PERP
positive regulation of response to biotic stimulus (GO:0002833)	1945-02-01	0.121842	0.396503	0	0	3.44273	7.24706	CCL5;EREG
positive regulation of RNA metabolic process (GO:0051254)	1945-02-01	0.121842	0.396503	0	0	3.44273	7.24706	ERN1;SUPV3L1
regulation of stem cell differentiation (GO:2000736)	1991-03-01	0.123184	0.396503	0	0	2.5271	5.29195	PSMD11;OSM;HES1
positive regulation of supramolecular fiber organization (GO:1902905)	1991-03-01	0.123184	0.396503	0	0	2.5271	5.29195	FES;SLAIN2;LMOD2
positive regulation of apoptotic process (GO:0043065)	7/310	0.1243	0.396503	0	0	1.71975	3.58578	JUN;BTG1;BCL6;RPS6;TNFRSF8;PHLDA1;RHOB
negative regulation of DNA-binding transcription factor activity (GO:0043433)	4/143	0.126132	0.396503	0	0	2.13571	4.42184	TNFAIP3;XCL1;HES1;TRIB1
negative regulation of mitotic cell cycle phase transition (GO:1901991)	1992-03-01	0.126148	0.396503	0	0	2.49858	5.1728	AVEN;PSMD11;FHL1
positive regulation of transmembrane receptor protein serine/threonine kinase signaling pathway (GO:0090100)	1992-03-01	0.126148	0.396503	0	0	2.49858	5.1728	GDF15;HFE;GDF3
B cell homeostasis (GO:0001782)	2021-01-10	0.126228	0.396503	0	0	8.20766	16.9871	TNFAIP3
regulation of cell-cell adhesion mediated by integrin (GO:0033632)	2021-01-10	0.126228	0.396503	0	0	8.20766	16.9871	CCL5
regulation of endoplasmic reticulum unfolded protein response (GO:1900101)	2021-01-10	0.126228	0.396503	0	0	8.20766	16.9871	ERN1
regulation of epithelial cell apoptotic process (GO:1904035)	2021-01-10	0.126228	0.396503	0	0	8.20766	16.9871	ZFP36
cellular response to hydroxyurea (GO:0072711)	2021-01-10	0.126228	0.396503	0	0	8.20766	16.9871	SPIDR
cellular response to interleukin-4 (GO:0071353)	2021-01-10	0.126228	0.396503	0	0	8.20766	16.9871	XCL1
regulation of granulocyte differentiation (GO:0030852)	2021-01-10	0.126228	0.396503	0	0	8.20766	16.9871	TESC
cellular response to prostaglandin stimulus (GO:0071379)	2021-01-10	0.126228	0.396503	0	0	8.20766	16.9871	PTGER2
regulation of long-term synaptic depression (GO:1900452)	2021-01-10	0.126228	0.396503	0	0	8.20766	16.9871	GRID2
regulation of mast cell activation (GO:0033003)	2021-01-10	0.126228	0.396503	0	0	8.20766	16.9871	CD226
regulation of podosome assembly (GO:0071801)	2021-01-10	0.126228	0.396503	0	0	8.20766	16.9871	KIF9
endothelial tube morphogenesis (GO:0061154)	2021-01-10	0.126228	0.396503	0	0	8.20766	16.9871	RHOB
regulation of receptor binding (GO:1900120)	2021-01-10	0.126228	0.396503	0	0	8.20766	16.9871	HFE
fructose 6-phosphate metabolic process (GO:0006002)	2021-01-10	0.126228	0.396503	0	0	8.20766	16.9871	HK2
regulation of urine volume (GO:0035809)	2021-01-10	0.126228	0.396503	0	0	8.20766	16.9871	NPR3
granulocyte activation (GO:0036230)	2021-01-10	0.126228	0.396503	0	0	8.20766	16.9871	CCL5
response to interleukin-4 (GO:0070670)	2021-01-10	0.126228	0.396503	0	0	8.20766	16.9871	XCL1
secretory granule organization (GO:0033363)	2021-01-10	0.126228	0.396503	0	0	8.20766	16.9871	F2R
L-glutamate transmembrane transport (GO:0015813)	2021-01-10	0.126228	0.396503	0	0	8.20766	16.9871	SLC1A3
long-chain fatty acid import into cell (GO:0044539)	2021-01-10	0.126228	0.396503	0	0	8.20766	16.9871	RPS6KB1
urea cycle (GO:0000050)	2021-01-10	0.126228	0.396503	0	0	8.20766	16.9871	ARG1
negative regulation of alpha-beta T cell proliferation (GO:0046642)	2021-01-10	0.126228	0.396503	0	0	8.20766	16.9871	XCL1
negative regulation of hormone secretion (GO:0046888)	2021-01-10	0.126228	0.396503	0	0	8.20766	16.9871	OSM
negative regulation of lipopolysaccharide-mediated signaling pathway (GO:0031665)	2021-01-10	0.126228	0.396503	0	0	8.20766	16.9871	TRIB1
negative regulation of receptor binding (GO:1900121)	2021-01-10	0.126228	0.396503	0	0	8.20766	16.9871	HFE
negative regulation of toll-like receptor 4 signaling pathway (GO:0034144)	2021-01-10	0.126228	0.396503	0	0	8.20766	16.9871	TNFAIP3
negative regulation of transforming growth factor beta production (GO:0071635)	2021-01-10	0.126228	0.396503	0	0	8.20766	16.9871	TYROBP
nuclear mRNA surveillance (GO:0071028)	2021-01-10	0.126228	0.396503	0	0	8.20766	16.9871	PCID2
phagosome-lysosome fusion (GO:0090385)	2021-01-10	0.126228	0.396503	0	0	8.20766	16.9871	SYT7
positive regulation of coagulation (GO:0050820)	2021-01-10	0.126228	0.396503	0	0	8.20766	16.9871	F2R
positive regulation of dendritic spine morphogenesis (GO:0061003)	2021-01-10	0.126228	0.396503	0	0	8.20766	16.9871	CAMK2B
positive regulation of epidermis development (GO:0045684)	2021-01-10	0.126228	0.396503	0	0	8.20766	16.9871	KRT10
positive regulation of hemostasis (GO:1900048)	2021-01-10	0.126228	0.396503	0	0	8.20766	16.9871	F2R
positive regulation of monocyte differentiation (GO:0045657)	2021-01-10	0.126228	0.396503	0	0	8.20766	16.9871	FES
positive regulation of T cell apoptotic process (GO:0070234)	2021-01-10	0.126228	0.396503	0	0	8.20766	16.9871	CCL5
protein insertion into ER membrane by stop-transfer membrane-anchor sequence (GO:0045050)	2021-01-10	0.126228	0.396503	0	0	8.20766	16.9871	EMC6
protein K11-linked deubiquitination (GO:0035871)	2021-01-10	0.126228	0.396503	0	0	8.20766	16.9871	TNFAIP3
protein localization to endosome (GO:0036010)	2021-01-10	0.126228	0.396503	0	0	8.20766	16.9871	RAB35
regulation of cellular protein localization (GO:1903827)	1946-02-01	0.126306	0.396503	0	0	3.36432	6.96095	HFE;SPIDR
negative regulation of tumor necrosis factor production (GO:0032720)	1946-02-01	0.126306	0.396503	0	0	3.36432	6.96095	C5AR2;TNFAIP3
positive regulation of nucleocytoplasmic transport (GO:0046824)	1946-02-01	0.126306	0.396503	0	0	3.36432	6.96095	BAG3;CDH1
regulation of DNA binding (GO:0051101)	1947-02-01	0.130807	0.403825	0	0	3.28939	6.69072	JUN;HES1
epidermal growth factor receptor signaling pathway (GO:0007173)	1947-02-01	0.130807	0.403825	0	0	3.28939	6.69072	EREG;HBEGF
regulation of T cell activation (GO:0050863)	1947-02-01	0.130807	0.403825	0	0	3.28939	6.69072	CCL5;TNFSF9
negative regulation of cold-induced thermogenesis (GO:0120163)	1947-02-01	0.130807	0.403825	0	0	3.28939	6.69072	ADAMTS5;NPR3
mRNA metabolic process (GO:0016071)	1995-03-01	0.135193	0.403825	0	0	2.41674	4.83601	ERN1;ZFP36;EREG
regulation of interleukin-10 production (GO:0032653)	1948-02-01	0.135346	0.403825	0	0	3.21772	6.43519	TYROBP;XCL1
establishment of protein localization to mitochondrion (GO:0072655)	1948-02-01	0.135346	0.403825	0	0	3.21772	6.43519	TIMM23B;HK2
Golgi to plasma membrane transport (GO:0006893)	1948-02-01	0.135346	0.403825	0	0	3.21772	6.43519	RAB26;EXOC6
negative regulation of tumor necrosis factor superfamily cytokine production (GO:1903556)	1948-02-01	0.135346	0.403825	0	0	3.21772	6.43519	C5AR2;TNFAIP3
alcohol catabolic process (GO:0046164)	2021-01-11	0.137943	0.403825	0	0	7.38652	14.6321	CYP27A1
regulation of cardiac muscle cell differentiation (GO:2000725)	2021-01-11	0.137943	0.403825	0	0	7.38652	14.6321	DKK1
regulation of CD4-positive, alpha-beta T cell proliferation (GO:2000561)	2021-01-11	0.137943	0.403825	0	0	7.38652	14.6321	XCL1
regulation of coagulation (GO:0050818)	2021-01-11	0.137943	0.403825	0	0	7.38652	14.6321	F2R
cell-cell junction maintenance (GO:0045217)	2021-01-11	0.137943	0.403825	0	0	7.38652	14.6321	F2R
cellular response to interleukin-2 (GO:0071352)	2021-01-11	0.137943	0.403825	0	0	7.38652	14.6321	STAT5B
chromatin-mediated maintenance of transcription (GO:0048096)	2021-01-11	0.137943	0.403825	0	0	7.38652	14.6321	SERTAD1
regulation of long-term neuronal synaptic plasticity (GO:0048169)	2021-01-11	0.137943	0.403825	0	0	7.38652	14.6321	CAMK2B
complement receptor mediated signaling pathway (GO:0002430)	2021-01-11	0.137943	0.403825	0	0	7.38652	14.6321	C5AR2
regulation of mast cell activation involved in immune response (GO:0033006)	2021-01-11	0.137943	0.403825	0	0	7.38652	14.6321	FES
regulation of melanin biosynthetic process (GO:0048021)	2021-01-11	0.137943	0.403825	0	0	7.38652	14.6321	MFSD12
regulation of synapse maturation (GO:0090128)	2021-01-11	0.137943	0.403825	0	0	7.38652	14.6321	CAMK2B
regulation of T cell apoptotic process (GO:0070232)	2021-01-11	0.137943	0.403825	0	0	7.38652	14.6321	CCL5
regulation of T-helper 2 cell cytokine production (GO:2000551)	2021-01-11	0.137943	0.403825	0	0	7.38652	14.6321	XCL1
regulation of toll-like receptor 2 signaling pathway (GO:0034135)	2021-01-11	0.137943	0.403825	0	0	7.38652	14.6321	TNFAIP3
response to hydroxyurea (GO:0072710)	2021-01-11	0.137943	0.403825	0	0	7.38652	14.6321	SPIDR
response to prostaglandin E (GO:0034695)	2021-01-11	0.137943	0.403825	0	0	7.38652	14.6321	PTGER2
insulin-like growth factor receptor signaling pathway (GO:0048009)	2021-01-11	0.137943	0.403825	0	0	7.38652	14.6321	IRS1
interleukin-2-mediated signaling pathway (GO:0038110)	2021-01-11	0.137943	0.403825	0	0	7.38652	14.6321	STAT5B
miRNA mediated inhibition of translation (GO:0035278)	2021-01-11	0.137943	0.403825	0	0	7.38652	14.6321	ZFP36
mitochondrion morphogenesis (GO:0070584)	2021-01-11	0.137943	0.403825	0	0	7.38652	14.6321	SUPV3L1
negative regulation of bone remodeling (GO:0046851)	2021-01-11	0.137943	0.403825	0	0	7.38652	14.6321	TNFAIP3
negative regulation of calcium ion transmembrane transport (GO:1903170)	2021-01-11	0.137943	0.403825	0	0	7.38652	14.6321	CBARP
negative regulation of translation, ncRNA-mediated (GO:0040033)	2021-01-11	0.137943	0.403825	0	0	7.38652	14.6321	ZFP36
organophosphate catabolic process (GO:0046434)	2021-01-11	0.137943	0.403825	0	0	7.38652	14.6321	ABHD12
positive regulation of non-canonical Wnt signaling pathway (GO:2000052)	2021-01-11	0.137943	0.403825	0	0	7.38652	14.6321	DKK1
positive regulation of phospholipid transport (GO:2001140)	2021-01-11	0.137943	0.403825	0	0	7.38652	14.6321	PRAP1
positive regulation of posttranscriptional gene silencing (GO:0060148)	2021-01-11	0.137943	0.403825	0	0	7.38652	14.6321	ZFP36
positive regulation of transforming growth factor beta production (GO:0071636)	2021-01-11	0.137943	0.403825	0	0	7.38652	14.6321	XCL1
proteasome assembly (GO:0043248)	2021-01-11	0.137943	0.403825	0	0	7.38652	14.6321	PSMD11
protein kinase C-activating G protein-coupled receptor signaling pathway (GO:0007205)	2021-01-11	0.137943	0.403825	0	0	7.38652	14.6321	F2R
regulation of vesicle-mediated transport (GO:0060627)	1996-03-01	0.138257	0.404064	0	0	2.39063	4.73019	RAB26;FES;SYT7
cellular defense response (GO:0006968)	1949-02-01	0.139919	0.406865	0	0	3.1491	6.19331	TYROBP;KLRC2
response to unfolded protein (GO:0006986)	1949-02-01	0.139919	0.406865	0	0	3.1491	6.19331	ERN1;BAG3
mitotic cytokinesis (GO:0000281)	1949-02-01	0.139919	0.406865	0	0	3.1491	6.19331	RAB35;RHOB
negative regulation of programmed cell death (GO:0043069)	8/381	0.141212	0.408071	0	0	1.59695	3.12602	AVEN;SUPV3L1;PCID2;RPS6KB1;BAG3;DDAH2;PRAP1;DKK1
protein maturation (GO:0051604)	1997-03-01	0.141344	0.408071	0	0	2.36507	4.6274	CPM;TESC;TSPAN32
regulation of cytokine production (GO:0001817)	4/150	0.14278	0.408071	0	0	2.03259	3.95633	BCL6;HHLA2;C5AR2;EREG
positive regulation of defense response (GO:0031349)	1998-03-01	0.144455	0.408071	0	0	2.34006	4.52752	CCL5;OSM;EREG
chloride transmembrane transport (GO:1902476)	1950-02-01	0.144525	0.408071	0	0	3.08333	5.96411	SLC1A3;CFTR
organic hydroxy compound biosynthetic process (GO:1901617)	1950-02-01	0.144525	0.408071	0	0	3.08333	5.96411	CYP27A1;ACOT8
regulation of protein kinase B signaling (GO:0051896)	5/207	0.14599	0.408071	0	0	1.83808	3.53687	GDF15;IRS1;OSM;EREG;HBEGF
blood circulation (GO:0008015)	1951-02-01	0.149162	0.408071	0	0	3.02025	5.74671	XCL2;OLR1
regulation of epithelial cell migration (GO:0010632)	1951-02-01	0.149162	0.408071	0	0	3.02025	5.74671	DUSP10;BMPER
inositol lipid-mediated signaling (GO:0048017)	1951-02-01	0.149162	0.408071	0	0	3.02025	5.74671	RPS6KB1;IRS1
regulation of astrocyte differentiation (GO:0048710)	2021-01-12	0.149501	0.408071	0	0	6.71467	12.7609	HES1
regulation of B cell apoptotic process (GO:0002902)	2021-01-12	0.149501	0.408071	0	0	6.71467	12.7609	BCL6
calcium ion-regulated exocytosis of neurotransmitter (GO:0048791)	2021-01-12	0.149501	0.408071	0	0	6.71467	12.7609	SYT7
carboxylic acid catabolic process (GO:0046395)	2021-01-12	0.149501	0.408071	0	0	6.71467	12.7609	ACOT8
cell differentiation in hindbrain (GO:0021533)	2021-01-12	0.149501	0.408071	0	0	6.71467	12.7609	GRID2
cellular response to fluid shear stress (GO:0071498)	2021-01-12	0.149501	0.408071	0	0	6.71467	12.7609	MTSS1
cochlea morphogenesis (GO:0090103)	2021-01-12	0.149501	0.408071	0	0	6.71467	12.7609	TBX18
regulation of natural killer cell activation (GO:0032814)	2021-01-12	0.149501	0.408071	0	0	6.71467	12.7609	TYROBP
regulation of sensory perception (GO:0051931)	2021-01-12	0.149501	0.408071	0	0	6.71467	12.7609	F2R
gas transport (GO:0015669)	2021-01-12	0.149501	0.408071	0	0	6.71467	12.7609	RHAG
regulation of vascular associated smooth muscle cell migration (GO:1904752)	2021-01-12	0.149501	0.408071	0	0	6.71467	12.7609	ADAMTS1
hemidesmosome assembly (GO:0031581)	2021-01-12	0.149501	0.408071	0	0	6.71467	12.7609	LAMB3
inorganic ion transmembrane transport (GO:0098660)	2021-01-12	0.149501	0.408071	0	0	6.71467	12.7609	RHAG
smooth muscle cell differentiation (GO:0051145)	2021-01-12	0.149501	0.408071	0	0	6.71467	12.7609	TBX18
macrophage chemotaxis (GO:0048246)	2021-01-12	0.149501	0.408071	0	0	6.71467	12.7609	CCL5
melanocyte differentiation (GO:0030318)	2021-01-12	0.149501	0.408071	0	0	6.71467	12.7609	MITF
tricarboxylic acid metabolic process (GO:0072350)	2021-01-12	0.149501	0.408071	0	0	6.71467	12.7609	ACO2
mRNA transcription (GO:0009299)	2021-01-12	0.149501	0.408071	0	0	6.71467	12.7609	EREG
negative regulation of B cell proliferation (GO:0030889)	2021-01-12	0.149501	0.408071	0	0	6.71467	12.7609	TYROBP
negative regulation of JUN kinase activity (GO:0043508)	2021-01-12	0.149501	0.408071	0	0	6.71467	12.7609	DUSP10
neurotransmitter uptake (GO:0001504)	2021-01-12	0.149501	0.408071	0	0	6.71467	12.7609	SLC1A3
phagolysosome assembly (GO:0001845)	2021-01-12	0.149501	0.408071	0	0	6.71467	12.7609	SYT7
positive regulation of endoplasmic reticulum unfolded protein response (GO:1900103)	2021-01-12	0.149501	0.408071	0	0	6.71467	12.7609	ERN1
positive regulation of fatty acid oxidation (GO:0046321)	2021-01-12	0.149501	0.408071	0	0	6.71467	12.7609	IRS1
positive regulation of metaphase/anaphase transition of cell cycle (GO:1902101)	2021-01-12	0.149501	0.408071	0	0	6.71467	12.7609	ANAPC11
positive regulation of mitotic metaphase/anaphase transition (GO:0045842)	2021-01-12	0.149501	0.408071	0	0	6.71467	12.7609	ANAPC11
positive regulation of mitotic sister chromatid separation (GO:1901970)	2021-01-12	0.149501	0.408071	0	0	6.71467	12.7609	ANAPC11
positive regulation of myeloid leukocyte mediated immunity (GO:0002888)	2021-01-12	0.149501	0.408071	0	0	6.71467	12.7609	TYROBP
positive regulation of T-helper 1 type immune response (GO:0002827)	2021-01-12	0.149501	0.408071	0	0	6.71467	12.7609	XCL1
protein deubiquitination (GO:0016579)	6/267	0.150201	0.408376	0	0	1.70843	3.23882	INO80C;PSMD11;USP45;TNFAIP3;OTUD1;CFTR
positive regulation of nucleic acid-templated transcription (GO:1903508)	10/511	0.150232	0.408376	0	0	1.4878	2.82023	EGR1;JUN;PCID2;KLF6;CDH1;TESC;F2R;SP3;MITF;HES1
positive regulation of protein kinase activity (GO:0045860)	4/154	0.152664	0.408376	0	0	1.97798	3.71765	EGR1;CCL5;DKK1;EREG
ameboidal-type cell migration (GO:0001667)	1952-02-01	0.153829	0.408376	0	0	2.9597	5.5403	SEMA6B;CENPV
regulation of exocytosis (GO:0017157)	1952-02-01	0.153829	0.408376	0	0	2.9597	5.5403	RAB26;CFTR
positive regulation of cell cycle process (GO:0090068)	3/101	0.153919	0.408376	0	0	2.26808	4.24433	PCID2;CENPV;EREG
regulation of cell death (GO:0010941)	3/102	0.157116	0.408376	0	0	2.24505	4.15508	CCL5;SNCB;DKK1
positive regulation of vasculature development (GO:1904018)	3/102	0.157116	0.408376	0	0	2.24505	4.15508	BTG1;HK2;RHOB
cellular macromolecule catabolic process (GO:0044265)	1953-02-01	0.158524	0.408376	0	0	2.90152	5.34416	SUPV3L1;DNASE1
epidermal cell differentiation (GO:0009913)	1953-02-01	0.158524	0.408376	0	0	2.90152	5.34416	KRT10;EREG
cellular response to organonitrogen compound (GO:0071417)	3/103	0.160334	0.408376	0	0	2.22249	4.06826	EGR1;CDH1;CFTR
alpha-linolenic acid metabolic process (GO:0036109)	2021-01-13	0.160904	0.408376	0	0	6.15481	11.2445	ACOT8
atrial cardiac muscle cell action potential (GO:0086014)	2021-01-13	0.160904	0.408376	0	0	6.15481	11.2445	GJC1
cell part morphogenesis (GO:0032990)	2021-01-13	0.160904	0.408376	0	0	6.15481	11.2445	SUPV3L1
cellular component maintenance (GO:0043954)	2021-01-13	0.160904	0.408376	0	0	6.15481	11.2445	SUPV3L1
cellular response to interleukin-15 (GO:0071350)	2021-01-13	0.160904	0.408376	0	0	6.15481	11.2445	STAT5B
regulation of homotypic cell-cell adhesion (GO:0034110)	2021-01-13	0.160904	0.408376	0	0	6.15481	11.2445	CCL5
chromatin organization involved in regulation of transcription (GO:0034401)	2021-01-13	0.160904	0.408376	0	0	6.15481	11.2445	SERTAD1
regulation of mitotic cell cycle spindle assembly checkpoint (GO:0090266)	2021-01-13	0.160904	0.408376	0	0	6.15481	11.2445	PCID2
DNA catabolic process (GO:0006308)	2021-01-13	0.160904	0.408376	0	0	6.15481	11.2445	DNASE1
embryonic hemopoiesis (GO:0035162)	2021-01-13	0.160904	0.408376	0	0	6.15481	11.2445	IL3
endonucleolytic cleavage of tricistronic rRNA transcript (SSU-rRNA, 5.8S rRNA, LSU-rRNA) (GO:0000479)	2021-01-13	0.160904	0.408376	0	0	6.15481	11.2445	RRS1
entry into host (GO:0044409)	2021-01-13	0.160904	0.408376	0	0	6.15481	11.2445	CDH1
regulation of receptor signaling pathway via STAT (GO:1904892)	2021-01-13	0.160904	0.408376	0	0	6.15481	11.2445	HES1
response to iron ion (GO:0010039)	2021-01-13	0.160904	0.408376	0	0	6.15481	11.2445	HFE
homeostasis of number of cells (GO:0048872)	2021-01-13	0.160904	0.408376	0	0	6.15481	11.2445	F2R
ribosomal subunit export from nucleus (GO:0000054)	2021-01-13	0.160904	0.408376	0	0	6.15481	11.2445	RRS1
interleukin-15-mediated signaling pathway (GO:0035723)	2021-01-13	0.160904	0.408376	0	0	6.15481	11.2445	STAT5B
lymphocyte mediated immunity (GO:0002449)	2021-01-13	0.160904	0.408376	0	0	6.15481	11.2445	KLRC2
macrophage activation involved in immune response (GO:0002281)	2021-01-13	0.160904	0.408376	0	0	6.15481	11.2445	TYROBP
toll-like receptor 9 signaling pathway (GO:0034162)	2021-01-13	0.160904	0.408376	0	0	6.15481	11.2445	EPG5
transport along microtubule (GO:0010970)	2021-01-13	0.160904	0.408376	0	0	6.15481	11.2445	BAG3
tRNA 5'-leader removal (GO:0001682)	2021-01-13	0.160904	0.408376	0	0	6.15481	11.2445	RPP38
negative regulation of CD4-positive, alpha-beta T cell activation (GO:2000515)	2021-01-13	0.160904	0.408376	0	0	6.15481	11.2445	XCL1
negative regulation of endoplasmic reticulum unfolded protein response (GO:1900102)	2021-01-13	0.160904	0.408376	0	0	6.15481	11.2445	PPP1R15A
negative regulation of stem cell differentiation (GO:2000737)	2021-01-13	0.160904	0.408376	0	0	6.15481	11.2445	HES1
plasma membrane repair (GO:0001778)	2021-01-13	0.160904	0.408376	0	0	6.15481	11.2445	SYT7
polyamine metabolic process (GO:0006595)	2021-01-13	0.160904	0.408376	0	0	6.15481	11.2445	PAOX
positive regulation of calcineurin-mediated signaling (GO:0106058)	2021-01-13	0.160904	0.408376	0	0	6.15481	11.2445	CHERP
positive regulation of calcineurin-NFAT signaling cascade (GO:0070886)	2021-01-13	0.160904	0.408376	0	0	6.15481	11.2445	CHERP
positive regulation of CD4-positive, alpha-beta T cell activation (GO:2000516)	2021-01-13	0.160904	0.408376	0	0	6.15481	11.2445	XCL1
positive regulation of cellular carbohydrate metabolic process (GO:0010676)	2021-01-13	0.160904	0.408376	0	0	6.15481	11.2445	IRS1
positive regulation of insulin receptor signaling pathway (GO:0046628)	2021-01-13	0.160904	0.408376	0	0	6.15481	11.2445	IRS1
positive regulation of lipid transport (GO:0032370)	2021-01-13	0.160904	0.408376	0	0	6.15481	11.2445	PRAP1
positive regulation of protein localization to cell surface (GO:2000010)	2021-01-13	0.160904	0.408376	0	0	6.15481	11.2445	TYROBP
positive regulation of transporter activity (GO:0032411)	2021-01-13	0.160904	0.408376	0	0	6.15481	11.2445	SGK1
protein heterotetramerization (GO:0051290)	2021-01-13	0.160904	0.408376	0	0	6.15481	11.2445	KRT10
protein localization to mitochondrion (GO:0070585)	2021-01-13	0.160904	0.408376	0	0	6.15481	11.2445	HK2
skeletal system development (GO:0001501)	4/158	0.162799	0.412582	0	0	1.92621	3.49654	ANKH;NPR3;GDF3;PITX1
positive regulation of leukocyte chemotaxis (GO:0002690)	1954-02-01	0.163246	0.413112	0	0	2.84558	5.1576	CCL5;XCL1
regulation of insulin secretion (GO:0050796)	3/104	0.163572	0.413334	0	0	2.20037	3.98378	IRS1;CCL5;SYT7
response to lipopolysaccharide (GO:0032496)	4/159	0.16537	0.414248	0	0	1.91369	3.44381	ZFP36;F2R;TNFAIP3;TRIB1
protein modification by small protein removal (GO:0070646)	6/276	0.167111	0.414248	0	0	1.65072	2.9533	INO80C;PSMD11;USP45;TNFAIP3;OTUD1;CFTR
regulation of cell growth (GO:0001558)	5/217	0.167298	0.414248	0	0	1.75048	3.12983	SUPV3L1;BTG1;BCL6;FHL1;SGK1
regulation of phosphatidylinositol 3-kinase signaling (GO:0014066)	3/106	0.170106	0.414248	0	0	2.15743	3.82153	CCL5;F2R;OSM
activation of cysteine-type endopeptidase activity (GO:0097202)	2021-01-14	0.172155	0.414248	0	0	5.68107	9.99504	PERP
regulation of cell projection organization (GO:0031344)	2021-01-14	0.172155	0.414248	0	0	5.68107	9.99504	PIFO
regulation of chromatin organization (GO:1902275)	2021-01-14	0.172155	0.414248	0	0	5.68107	9.99504	MKI67
cell junction maintenance (GO:0034331)	2021-01-14	0.172155	0.414248	0	0	5.68107	9.99504	F2R
regulation of fatty acid beta-oxidation (GO:0031998)	2021-01-14	0.172155	0.414248	0	0	5.68107	9.99504	IRS1
dicarboxylic acid catabolic process (GO:0043649)	2021-01-14	0.172155	0.414248	0	0	5.68107	9.99504	ACOT8
regulation of sensory perception of pain (GO:0051930)	2021-01-14	0.172155	0.414248	0	0	5.68107	9.99504	F2R
renal absorption (GO:0070293)	2021-01-14	0.172155	0.414248	0	0	5.68107	9.99504	SGK1
growth hormone receptor signaling pathway via JAK-STAT (GO:0060397)	2021-01-14	0.172155	0.414248	0	0	5.68107	9.99504	STAT5B
response to X-ray (GO:0010165)	2021-01-14	0.172155	0.414248	0	0	5.68107	9.99504	PRAP1
steroid catabolic process (GO:0006706)	2021-01-14	0.172155	0.414248	0	0	5.68107	9.99504	HSD17B14
striated muscle cell development (GO:0055002)	2021-01-14	0.172155	0.414248	0	0	5.68107	9.99504	LMOD2
thymus development (GO:0048538)	2021-01-14	0.172155	0.414248	0	0	5.68107	9.99504	HES1
monoacylglycerol metabolic process (GO:0046462)	2021-01-14	0.172155	0.414248	0	0	5.68107	9.99504	ABHD12
mRNA cleavage involved in mRNA processing (GO:0098787)	2021-01-14	0.172155	0.414248	0	0	5.68107	9.99504	ERN1
negative regulation of smooth muscle cell migration (GO:0014912)	2021-01-14	0.172155	0.414248	0	0	5.68107	9.99504	TRIB1
peptidyl-serine dephosphorylation (GO:0070262)	2021-01-14	0.172155	0.414248	0	0	5.68107	9.99504	PPP1CA
positive regulation of brown fat cell differentiation (GO:0090336)	2021-01-14	0.172155	0.414248	0	0	5.68107	9.99504	METRNL
positive regulation of cellular response to insulin stimulus (GO:1900078)	2021-01-14	0.172155	0.414248	0	0	5.68107	9.99504	IRS1
positive regulation of glucose metabolic process (GO:0010907)	2021-01-14	0.172155	0.414248	0	0	5.68107	9.99504	IRS1
positive regulation of glycogen biosynthetic process (GO:0045725)	2021-01-14	0.172155	0.414248	0	0	5.68107	9.99504	IRS1
positive regulation of insulin secretion involved in cellular response to glucose stimulus (GO:0035774)	2021-01-14	0.172155	0.414248	0	0	5.68107	9.99504	CFTR
positive regulation of leukocyte degranulation (GO:0043302)	2021-01-14	0.172155	0.414248	0	0	5.68107	9.99504	KLRC2
positive regulation of lymphocyte migration (GO:2000403)	2021-01-14	0.172155	0.414248	0	0	5.68107	9.99504	CCL5
positive regulation of macrophage chemotaxis (GO:0010759)	2021-01-14	0.172155	0.414248	0	0	5.68107	9.99504	CCL5
positive regulation of sodium ion transmembrane transporter activity (GO:2000651)	2021-01-14	0.172155	0.414248	0	0	5.68107	9.99504	TESC
positive regulation of superoxide anion generation (GO:0032930)	2021-01-14	0.172155	0.414248	0	0	5.68107	9.99504	TYROBP
positive regulation of T cell receptor signaling pathway (GO:0050862)	2021-01-14	0.172155	0.414248	0	0	5.68107	9.99504	CD226
positive regulation of type 2 immune response (GO:0002830)	2021-01-14	0.172155	0.414248	0	0	5.68107	9.99504	XCL1
protein-containing complex disassembly (GO:0032984)	1956-02-01	0.172762	0.414248	0	0	2.73991	4.81083	EPG5;PPP1CA
DNA damage response, signal transduction by p53 class mediator resulting in cell cycle arrest (GO:0006977)	1956-02-01	0.172762	0.414248	0	0	2.73991	4.81083	BTG2;PRAP1
negative regulation of metabolic process (GO:0009892)	1956-02-01	0.172762	0.414248	0	0	2.73991	4.81083	ADAMTS5;NPR3
positive regulation of interleukin-1 beta production (GO:0032731)	1956-02-01	0.172762	0.414248	0	0	2.73991	4.81083	EGR1;TYROBP
positive regulation of cell motility (GO:2000147)	5/221	0.176149	0.421786	0	0	1.71772	2.98269	SEMA6B;PLAU;CCL5;F2R;HBEGF
regulation of mitotic nuclear division (GO:0007088)	1957-02-01	0.177554	0.421927	0	0	2.68995	4.64953	MKI67;EREG
dicarboxylic acid metabolic process (GO:0043648)	1957-02-01	0.177554	0.421927	0	0	2.68995	4.64953	ACOT8;SLC25A32
ribosomal large subunit biogenesis (GO:0042273)	1957-02-01	0.177554	0.421927	0	0	2.68995	4.64953	NIP7;RRS1
adenylate cyclase-modulating G protein-coupled receptor signaling pathway (GO:0007188)	4/165	0.181096	0.421927	0	0	1.8418	3.14714	UCN3;PTGER2;GLP2R;ADRA1D
negative regulation of canonical Wnt signaling pathway (GO:0090090)	4/165	0.181096	0.421927	0	0	1.8418	3.14714	PSMD11;DKK1;TLE6;TBX18
cellular iron ion homeostasis (GO:0006879)	1958-02-01	0.182367	0.421927	0	0	2.64178	4.49562	HFE;FTL
mitochondrial respiratory chain complex I assembly (GO:0032981)	1958-02-01	0.182367	0.421927	0	0	2.64178	4.49562	NDUFA8;NDUFAF3
muscle organ development (GO:0007517)	1958-02-01	0.182367	0.421927	0	0	2.64178	4.49562	FHL1;HBEGF
NADH dehydrogenase complex assembly (GO:0010257)	1958-02-01	0.182367	0.421927	0	0	2.64178	4.49562	NDUFA8;NDUFAF3
positive regulation of mitotic cell cycle phase transition (GO:1901992)	1958-02-01	0.182367	0.421927	0	0	2.64178	4.49562	ADAMTS1;ANAPC11
regulation of lymphocyte activation (GO:0051249)	2021-01-15	0.183256	0.421927	0	0	5.27501	8.95102	CCL5
regulation of nuclear-transcribed mRNA catabolic process, deadenylation-dependent decay (GO:1900151)	2021-01-15	0.183256	0.421927	0	0	5.27501	8.95102	ZFP36
establishment of spindle localization (GO:0051293)	2021-01-15	0.183256	0.421927	0	0	5.27501	8.95102	TLE6
regulation of secretion (GO:0051046)	2021-01-15	0.183256	0.421927	0	0	5.27501	8.95102	SGK1
fatty acid beta-oxidation using acyl-CoA oxidase (GO:0033540)	2021-01-15	0.183256	0.421927	0	0	5.27501	8.95102	ACOT8
regulation of superoxide anion generation (GO:0032928)	2021-01-15	0.183256	0.421927	0	0	5.27501	8.95102	TYROBP
fibrinolysis (GO:0042730)	2021-01-15	0.183256	0.421927	0	0	5.27501	8.95102	PLAU
histone mRNA catabolic process (GO:0071044)	2021-01-15	0.183256	0.421927	0	0	5.27501	8.95102	MTPAP
macrophage migration (GO:1905517)	2021-01-15	0.183256	0.421927	0	0	5.27501	8.95102	CCL5
tRNA 5'-end processing (GO:0099116)	2021-01-15	0.183256	0.421927	0	0	5.27501	8.95102	RPP38
myoblast fusion (GO:0007520)	2021-01-15	0.183256	0.421927	0	0	5.27501	8.95102	ADAMTS5
nitric oxide biosynthetic process (GO:0006809)	2021-01-15	0.183256	0.421927	0	0	5.27501	8.95102	DDAH2
positive regulation of acute inflammatory response (GO:0002675)	2021-01-15	0.183256	0.421927	0	0	5.27501	8.95102	OSM
positive regulation of chromosome organization (GO:2001252)	2021-01-15	0.183256	0.421927	0	0	5.27501	8.95102	SHCBP1L
positive regulation of glycogen metabolic process (GO:0070875)	2021-01-15	0.183256	0.421927	0	0	5.27501	8.95102	IRS1
positive regulation of nuclear-transcribed mRNA catabolic process, deadenylation-dependent decay (GO:1900153)	2021-01-15	0.183256	0.421927	0	0	5.27501	8.95102	ZFP36
positive regulation of osteoclast differentiation (GO:0045672)	2021-01-15	0.183256	0.421927	0	0	5.27501	8.95102	TYROBP
positive regulation of protein export from nucleus (GO:0046827)	2021-01-15	0.183256	0.421927	0	0	5.27501	8.95102	BAG3
positive regulation of sprouting angiogenesis (GO:1903672)	2021-01-15	0.183256	0.421927	0	0	5.27501	8.95102	BMPER
regulation of MAPK cascade (GO:0043408)	4/166	0.183765	0.422537	0	0	1.83034	3.10078	GDF15;F2R;OSM;ADRA1D
regulation of Wnt signaling pathway (GO:0030111)	3/111	0.186756	0.428367	0	0	2.05702	3.45159	TNFAIP3;DKK1;PPP1CA
positive regulation of programmed cell death (GO:0043068)	6/286	0.186794	0.428367	0	0	1.59095	2.66922	JUN;BCL6;RPS6;TNFRSF8;PHLDA1;RHOB
protein-containing complex subunit organization (GO:0043933)	3/112	0.190136	0.430583	0	0	2.03805	3.38319	HFE;MITF;HES1
response to organic cyclic compound (GO:0014070)	1960-02-01	0.192048	0.430583	0	0	2.55043	4.20824	STAT5B;CCL5
Notch signaling pathway (GO:0007219)	1960-02-01	0.192048	0.430583	0	0	2.55043	4.20824	HES1;MAML3
3'-UTR-mediated mRNA destabilization (GO:0061158)	2021-01-16	0.194209	0.430583	0	0	4.9231	8.06808	ZFP36
basement membrane organization (GO:0071711)	2021-01-16	0.194209	0.430583	0	0	4.9231	8.06808	LAMB3
cellular response to corticosteroid stimulus (GO:0071384)	2021-01-16	0.194209	0.430583	0	0	4.9231	8.06808	ZFP36
regulation of hormone secretion (GO:0046883)	2021-01-16	0.194209	0.430583	0	0	4.9231	8.06808	OSM
regulation of interleukin-1 production (GO:0032652)	2021-01-16	0.194209	0.430583	0	0	4.9231	8.06808	F2R
regulation of mast cell degranulation (GO:0043304)	2021-01-16	0.194209	0.430583	0	0	4.9231	8.06808	FES
dendritic cell chemotaxis (GO:0002407)	2021-01-16	0.194209	0.430583	0	0	4.9231	8.06808	CCL5
regulation of monocyte differentiation (GO:0045655)	2021-01-16	0.194209	0.430583	0	0	4.9231	8.06808	FES
eosinophil chemotaxis (GO:0048245)	2021-01-16	0.194209	0.430583	0	0	4.9231	8.06808	CCL5
eosinophil migration (GO:0072677)	2021-01-16	0.194209	0.430583	0	0	4.9231	8.06808	CCL5
glutamine family amino acid catabolic process (GO:0009065)	2021-01-16	0.194209	0.430583	0	0	4.9231	8.06808	ARG1
RNA splicing, via endonucleolytic cleavage and ligation (GO:0000394)	2021-01-16	0.194209	0.430583	0	0	4.9231	8.06808	ERN1
transepithelial transport (GO:0070633)	2021-01-16	0.194209	0.430583	0	0	4.9231	8.06808	SLC1A3
negative regulation of epithelial cell differentiation (GO:0030857)	2021-01-16	0.194209	0.430583	0	0	4.9231	8.06808	GDF3
nitric oxide metabolic process (GO:0046209)	2021-01-16	0.194209	0.430583	0	0	4.9231	8.06808	DDAH2
polyol biosynthetic process (GO:0046173)	2021-01-16	0.194209	0.430583	0	0	4.9231	8.06808	CYP27A1
positive regulation by host of viral transcription (GO:0043923)	2021-01-16	0.194209	0.430583	0	0	4.9231	8.06808	JUN
positive regulation of alpha-beta T cell proliferation (GO:0046641)	2021-01-16	0.194209	0.430583	0	0	4.9231	8.06808	XCL1
positive regulation of collagen biosynthetic process (GO:0032967)	2021-01-16	0.194209	0.430583	0	0	4.9231	8.06808	F2R
positive regulation of endothelial cell apoptotic process (GO:2000353)	2021-01-16	0.194209	0.430583	0	0	4.9231	8.06808	CD160
positive regulation of small molecule metabolic process (GO:0062013)	2021-01-16	0.194209	0.430583	0	0	4.9231	8.06808	IRS1
positive regulation of syncytium formation by plasma membrane fusion (GO:0060143)	2021-01-16	0.194209	0.430583	0	0	4.9231	8.06808	TYROBP
protein localization to endoplasmic reticulum (GO:0070972)	2021-01-16	0.194209	0.430583	0	0	4.9231	8.06808	PPP1R15A
regulation of DNA-templated transcription, initiation (GO:2000142)	1961-02-01	0.196913	0.433874	0	0	2.50707	4.07397	JUN;MITF
iron ion homeostasis (GO:0055072)	1961-02-01	0.196913	0.433874	0	0	2.50707	4.07397	HFE;FTL
cellular response to transforming growth factor beta stimulus (GO:0071560)	3/114	0.196943	0.433874	0	0	2.00112	3.25151	JUN;GDF15;XCL1
response to lipid (GO:0033993)	3/114	0.196943	0.433874	0	0	2.00112	3.25151	STAT5B;F2R;TRIB1
positive regulation of cellular component organization (GO:0051130)	3/114	0.196943	0.433874	0	0	2.00112	3.25151	CAMK2B;PPP1R15A;SPIDR
cellular response to lectin (GO:1990858)	3/115	0.200369	0.435625	0	0	1.98315	3.18811	TYROBP;PSMD11;KLRC2
stimulatory C-type lectin receptor signaling pathway (GO:0002223)	3/115	0.200369	0.435625	0	0	1.98315	3.18811	TYROBP;PSMD11;KLRC2
positive regulation of cysteine-type endopeptidase activity (GO:2001056)	1962-02-01	0.201794	0.435625	0	0	2.46516	3.94551	PERP;F2R
positive regulation of interleukin-1 production (GO:0032732)	1962-02-01	0.201794	0.435625	0	0	2.46516	3.94551	EGR1;TYROBP
negative regulation of apoptotic process (GO:0043066)	9/485	0.204868	0.435625	0	0	1.40573	2.22863	AVEN;SUPV3L1;PCID2;RPS6KB1;BAG3;DDAH2;F2R;PRAP1;DKK1
adenylate cyclase-activating adrenergic receptor signaling pathway (GO:0071880)	2021-01-17	0.205015	0.435625	0	0	4.61517	7.31353	ADRA1D
regulation of cellular response to growth factor stimulus (GO:0090287)	2021-01-17	0.205015	0.435625	0	0	4.61517	7.31353	DOK5
cell communication by electrical coupling involved in cardiac conduction (GO:0086064)	2021-01-17	0.205015	0.435625	0	0	4.61517	7.31353	GJC1
cellular biogenic amine biosynthetic process (GO:0042401)	2021-01-17	0.205015	0.435625	0	0	4.61517	7.31353	PAOX
cellular modified amino acid catabolic process (GO:0042219)	2021-01-17	0.205015	0.435625	0	0	4.61517	7.31353	ABHD12
cellular response to fatty acid (GO:0071398)	2021-01-17	0.205015	0.435625	0	0	4.61517	7.31353	IRS1
regulation of metal ion transport (GO:0010959)	2021-01-17	0.205015	0.435625	0	0	4.61517	7.31353	CAMK2B
regulation of osteoblast proliferation (GO:0033688)	2021-01-17	0.205015	0.435625	0	0	4.61517	7.31353	NPR3
regulation of steroid biosynthetic process (GO:0050810)	2021-01-17	0.205015	0.435625	0	0	4.61517	7.31353	EGR1
snRNA metabolic process (GO:0016073)	2021-01-17	0.205015	0.435625	0	0	4.61517	7.31353	INTS6
stabilization of membrane potential (GO:0030322)	2021-01-17	0.205015	0.435625	0	0	4.61517	7.31353	KCNK3
maturation of 5.8S rRNA (GO:0000460)	2021-01-17	0.205015	0.435625	0	0	4.61517	7.31353	MPHOSPH6
tail-anchored membrane protein insertion into ER membrane (GO:0071816)	2021-01-17	0.205015	0.435625	0	0	4.61517	7.31353	EMC6
mitochondrial electron transport, cytochrome c to oxygen (GO:0006123)	2021-01-17	0.205015	0.435625	0	0	4.61517	7.31353	COX6C
modified amino acid transport (GO:0072337)	2021-01-17	0.205015	0.435625	0	0	4.61517	7.31353	SLC25A32
negative regulation of insulin secretion (GO:0046676)	2021-01-17	0.205015	0.435625	0	0	4.61517	7.31353	IRS1
negative regulation of interleukin-10 production (GO:0032693)	2021-01-17	0.205015	0.435625	0	0	4.61517	7.31353	TYROBP
pharyngeal system development (GO:0060037)	2021-01-17	0.205015	0.435625	0	0	4.61517	7.31353	HES1
positive regulation of blood coagulation (GO:0030194)	2021-01-17	0.205015	0.435625	0	0	4.61517	7.31353	F2R
positive regulation of collagen metabolic process (GO:0010714)	2021-01-17	0.205015	0.435625	0	0	4.61517	7.31353	F2R
positive regulation of DNA replication (GO:0045740)	2021-01-17	0.205015	0.435625	0	0	4.61517	7.31353	EREG
positive regulation of heart rate (GO:0010460)	2021-01-17	0.205015	0.435625	0	0	4.61517	7.31353	ADRA1D
positive regulation of transcription of Notch receptor target (GO:0007221)	2021-01-17	0.205015	0.435625	0	0	4.61517	7.31353	MAML3
protein heterooligomerization (GO:0051291)	2021-01-17	0.205015	0.435625	0	0	4.61517	7.31353	KRT10
monocarboxylic acid biosynthetic process (GO:0072330)	1963-02-01	0.206689	0.438645	0	0	2.42463	3.82253	CYP27A1;ACOT8
adenylate cyclase-activating G protein-coupled receptor signaling pathway (GO:0007189)	3/118	0.210729	0.44272	0	0	1.93112	3.00712	UCN3;PTGER2;ADRA1D
regulation of protein binding (GO:0043393)	3/118	0.210729	0.44272	0	0	1.93112	3.00712	HFE;DKK1;PPP1CA
3'-UTR-mediated mRNA stabilization (GO:0070935)	2021-01-18	0.215677	0.44272	0	0	4.34347	6.66277	ZFP36
acidic amino acid transport (GO:0015800)	2021-01-18	0.215677	0.44272	0	0	4.34347	6.66277	SLC1A3
regulation of brown fat cell differentiation (GO:0090335)	2021-01-18	0.215677	0.44272	0	0	4.34347	6.66277	METRNL
regulation of chromosome segregation (GO:0051983)	2021-01-18	0.215677	0.44272	0	0	4.34347	6.66277	MKI67
cellular response to alkaloid (GO:0071312)	2021-01-18	0.215677	0.44272	0	0	4.34347	6.66277	SPIDR
cellular response to glucocorticoid stimulus (GO:0071385)	2021-01-18	0.215677	0.44272	0	0	4.34347	6.66277	ZFP36
regulation of membrane depolarization (GO:0003254)	2021-01-18	0.215677	0.44272	0	0	4.34347	6.66277	FHL1
dendritic cell migration (GO:0036336)	2021-01-18	0.215677	0.44272	0	0	4.34347	6.66277	CCL5
DNA conformation change (GO:0071103)	2021-01-18	0.215677	0.44272	0	0	4.34347	6.66277	HMGB3
embryonic heart tube development (GO:0035050)	2021-01-18	0.215677	0.44272	0	0	4.34347	6.66277	HES1
regulation of protein sumoylation (GO:0033233)	2021-01-18	0.215677	0.44272	0	0	4.34347	6.66277	EGR1
regulation of transforming growth factor beta production (GO:0071634)	2021-01-18	0.215677	0.44272	0	0	4.34347	6.66277	XCL1
response to axon injury (GO:0048678)	2021-01-18	0.215677	0.44272	0	0	4.34347	6.66277	TYROBP
synaptic transmission, glutamatergic (GO:0035249)	2021-01-18	0.215677	0.44272	0	0	4.34347	6.66277	GRID2
mitochondrial fission (GO:0000266)	2021-01-18	0.215677	0.44272	0	0	4.34347	6.66277	MTFR1
water transport (GO:0006833)	2021-01-18	0.215677	0.44272	0	0	4.34347	6.66277	CFTR
negative regulation of cation transmembrane transport (GO:1904063)	2021-01-18	0.215677	0.44272	0	0	4.34347	6.66277	CBARP
negative regulation of peptide hormone secretion (GO:0090278)	2021-01-18	0.215677	0.44272	0	0	4.34347	6.66277	IRS1
nitric oxide mediated signal transduction (GO:0007263)	2021-01-18	0.215677	0.44272	0	0	4.34347	6.66277	DDAH2
positive regulation of cell adhesion mediated by integrin (GO:0033630)	2021-01-18	0.215677	0.44272	0	0	4.34347	6.66277	CCL5
positive regulation of glial cell differentiation (GO:0045687)	2021-01-18	0.215677	0.44272	0	0	4.34347	6.66277	HES1
positive regulation of myoblast differentiation (GO:0045663)	2021-01-18	0.215677	0.44272	0	0	4.34347	6.66277	BTG1
positive regulation of nitric-oxide synthase activity (GO:0051000)	2021-01-18	0.215677	0.44272	0	0	4.34347	6.66277	NPR3
positive regulation of phosphoprotein phosphatase activity (GO:0032516)	2021-01-18	0.215677	0.44272	0	0	4.34347	6.66277	PPP1R15A
positive regulation of response to endoplasmic reticulum stress (GO:1905898)	2021-01-18	0.215677	0.44272	0	0	4.34347	6.66277	ERN1
regulation of cell-matrix adhesion (GO:0001952)	1965-02-01	0.216514	0.44272	0	0	2.34742	3.59178	PLAU;AJAP1
inorganic anion transmembrane transport (GO:0098661)	1965-02-01	0.216514	0.44272	0	0	2.34742	3.59178	SLC1A3;CFTR
steroid biosynthetic process (GO:0006694)	1965-02-01	0.216514	0.44272	0	0	2.34742	3.59178	CYP27A1;ACOT8
mitotic G1 DNA damage checkpoint signaling (GO:0031571)	1965-02-01	0.216514	0.44272	0	0	2.34742	3.59178	BTG2;PRAP1
cellular response to lipopolysaccharide (GO:0071222)	3/120	0.2177	0.444567	0	0	1.89792	2.89364	ZFP36;CCL5;TNFAIP3
protein stabilization (GO:0050821)	4/179	0.219547	0.444567	0	0	1.69325	2.56728	TYROBP;BAG3;TESC;ZSWIM7
cellular component disassembly (GO:0022411)	1966-02-01	0.221443	0.444567	0	0	2.31062	3.48347	ADAMTS5;KIF9
cellular response to nutrient levels (GO:0031669)	1966-02-01	0.221443	0.444567	0	0	2.31062	3.48347	KLF10;UCN3
ERBB signaling pathway (GO:0038127)	1966-02-01	0.221443	0.444567	0	0	2.31062	3.48347	EREG;HBEGF
extracellular matrix disassembly (GO:0022617)	1966-02-01	0.221443	0.444567	0	0	2.31062	3.48347	ADAMTS5;KIF9
regulation of mRNA catabolic process (GO:0061013)	3/122	0.224718	0.444567	0	0	1.86583	2.78551	ZFP36;PCID2;PSMD11
potassium ion transport (GO:0006813)	3/122	0.224718	0.444567	0	0	1.86583	2.78551	SLC1A3;NALCN;KCNK3
regulation of collagen biosynthetic process (GO:0032965)	2021-01-19	0.226196	0.444567	0	0	4.10196	6.09695	F2R
regulation of epithelial cell differentiation (GO:0030856)	2021-01-19	0.226196	0.444567	0	0	4.10196	6.09695	AJAP1
regulation of leukocyte chemotaxis (GO:0002688)	2021-01-19	0.226196	0.444567	0	0	4.10196	6.09695	XCL1
regulation of lymphocyte proliferation (GO:0050670)	2021-01-19	0.226196	0.444567	0	0	4.10196	6.09695	TNFSF9
cytoplasmic translational initiation (GO:0002183)	2021-01-19	0.226196	0.444567	0	0	4.10196	6.09695	EIF4A2
regulation of oligodendrocyte differentiation (GO:0048713)	2021-01-19	0.226196	0.444567	0	0	4.10196	6.09695	HES1
excitatory postsynaptic potential (GO:0060079)	2021-01-19	0.226196	0.444567	0	0	4.10196	6.09695	GRID2
regulation of stem cell population maintenance (GO:2000036)	2021-01-19	0.226196	0.444567	0	0	4.10196	6.09695	TAF6L
folic acid metabolic process (GO:0046655)	2021-01-19	0.226196	0.444567	0	0	4.10196	6.09695	SLC25A32
glycerolipid catabolic process (GO:0046503)	2021-01-19	0.226196	0.444567	0	0	4.10196	6.09695	ABHD12
response to fatty acid (GO:0070542)	2021-01-19	0.226196	0.444567	0	0	4.10196	6.09695	IRS1
long-term memory (GO:0007616)	2021-01-19	0.226196	0.444567	0	0	4.10196	6.09695	SGK1
maintenance of protein localization in organelle (GO:0072595)	2021-01-19	0.226196	0.444567	0	0	4.10196	6.09695	HK2
mitochondrion localization (GO:0051646)	2021-01-19	0.226196	0.444567	0	0	4.10196	6.09695	TLE6
negative regulation of calcium ion transport (GO:0051926)	2021-01-19	0.226196	0.444567	0	0	4.10196	6.09695	CBARP
negative regulation of striated muscle cell differentiation (GO:0051154)	2021-01-19	0.226196	0.444567	0	0	4.10196	6.09695	DKK1
negative regulation of T cell receptor signaling pathway (GO:0050860)	2021-01-19	0.226196	0.444567	0	0	4.10196	6.09695	CD160
positive regulation of actin cytoskeleton reorganization (GO:2000251)	2021-01-19	0.226196	0.444567	0	0	4.10196	6.09695	FES
positive regulation of cilium assembly (GO:0045724)	2021-01-19	0.226196	0.444567	0	0	4.10196	6.09695	CEP135
positive regulation of establishment of protein localization (GO:1904951)	2021-01-19	0.226196	0.444567	0	0	4.10196	6.09695	CEP135
positive regulation of leukocyte activation (GO:0002696)	2021-01-19	0.226196	0.444567	0	0	4.10196	6.09695	CD226
positive regulation of macrophage migration (GO:1905523)	2021-01-19	0.226196	0.444567	0	0	4.10196	6.09695	CCL5
positive regulation of monocyte chemotaxis (GO:0090026)	2021-01-19	0.226196	0.444567	0	0	4.10196	6.09695	CCL5
positive regulation of neutrophil chemotaxis (GO:0090023)	2021-01-19	0.226196	0.444567	0	0	4.10196	6.09695	XCL1
protein import into mitochondrial matrix (GO:0030150)	2021-01-19	0.226196	0.444567	0	0	4.10196	6.09695	TIMM23B
anion transmembrane transport (GO:0098656)	1967-02-01	0.226381	0.444567	0	0	2.27496	3.37953	SLC1A3;MFSD12
regulation of epidermal growth factor receptor signaling pathway (GO:0042058)	1967-02-01	0.226381	0.444567	0	0	2.27496	3.37953	EREG;HBEGF
regulation of anatomical structure morphogenesis (GO:0022603)	3/123	0.228244	0.447215	0	0	1.85019	2.73335	BMPER;BCL6;TNFAIP3
cellular response to organic substance (GO:0071310)	3/123	0.228244	0.447215	0	0	1.85019	2.73335	STAT5B;RPS6KB1;CCL5
positive regulation of protein localization to nucleus (GO:1900182)	1968-02-01	0.231327	0.452306	0	0	2.24037	3.27974	CDH1;BAG3
synapse assembly (GO:0007416)	1969-02-01	0.236279	0.452306	0	0	2.20682	3.18387	GRID2;CDH1
adrenergic receptor signaling pathway (GO:0071875)	2021-01-20	0.236575	0.452306	0	0	3.88587	5.60144	ADRA1D
cardiac ventricle development (GO:0003231)	2021-01-20	0.236575	0.452306	0	0	3.88587	5.60144	HES1
regulation of granulocyte chemotaxis (GO:0071622)	2021-01-20	0.236575	0.452306	0	0	3.88587	5.60144	CCL5
regulation of nuclear division (GO:0051783)	2021-01-20	0.236575	0.452306	0	0	3.88587	5.60144	MKI67
regulation of protein modification by small protein conjugation or removal (GO:1903320)	2021-01-20	0.236575	0.452306	0	0	3.88587	5.60144	EGR1
regulation of smooth muscle contraction (GO:0006940)	2021-01-20	0.236575	0.452306	0	0	3.88587	5.60144	F2R
folic acid-containing compound metabolic process (GO:0006760)	2021-01-20	0.236575	0.452306	0	0	3.88587	5.60144	SLC25A32
regulation of T cell migration (GO:2000404)	2021-01-20	0.236575	0.452306	0	0	3.88587	5.60144	CCL5
regulation of tissue remodeling (GO:0034103)	2021-01-20	0.236575	0.452306	0	0	3.88587	5.60144	SYT7
growth hormone receptor signaling pathway (GO:0060396)	2021-01-20	0.236575	0.452306	0	0	3.88587	5.60144	STAT5B
lipopolysaccharide-mediated signaling pathway (GO:0031663)	2021-01-20	0.236575	0.452306	0	0	3.88587	5.60144	CCL5
microtubule nucleation (GO:0007020)	2021-01-20	0.236575	0.452306	0	0	3.88587	5.60144	SLAIN2
modulation by symbiont of entry into host (GO:0052372)	2021-01-20	0.236575	0.452306	0	0	3.88587	5.60144	TRIM14
natural killer cell mediated immunity (GO:0002228)	2021-01-20	0.236575	0.452306	0	0	3.88587	5.60144	KLRC2
negative regulation of axon extension involved in axon guidance (GO:0048843)	2021-01-20	0.236575	0.452306	0	0	3.88587	5.60144	SEMA6B
negative regulation of dephosphorylation (GO:0035305)	2021-01-20	0.236575	0.452306	0	0	3.88587	5.60144	PPP1R15A
positive regulation of dendrite morphogenesis (GO:0050775)	2021-01-20	0.236575	0.452306	0	0	3.88587	5.60144	CAMK2B
positive regulation of embryonic development (GO:0040019)	2021-01-20	0.236575	0.452306	0	0	3.88587	5.60144	TLE6
positive regulation of epithelial cell differentiation (GO:0030858)	2021-01-20	0.236575	0.452306	0	0	3.88587	5.60144	BTG1
positive regulation of hormone secretion (GO:0046887)	2021-01-20	0.236575	0.452306	0	0	3.88587	5.60144	HFE
negative regulation of cell growth (GO:0030308)	3/126	0.238883	0.455716	0	0	1.80479	2.58406	BTG1;BCL6;FHL1
negative regulation of growth (GO:0045926)	3/126	0.238883	0.455716	0	0	1.80479	2.58406	BTG1;BCL6;FHL1
aerobic electron transport chain (GO:0019646)	1970-02-01	0.241238	0.45728	0	0	2.17426	3.09174	NDUFA8;COX6C
carbohydrate homeostasis (GO:0033500)	1970-02-01	0.241238	0.45728	0	0	2.17426	3.09174	IRS1;RPS6
snRNA transcription by RNA polymerase II (GO:0042795)	1970-02-01	0.241238	0.45728	0	0	2.17426	3.09174	INTS6;ELL2
wound healing (GO:0042060)	1970-02-01	0.241238	0.45728	0	0	2.17426	3.09174	SYT7;EREG
regulation of mitotic cell cycle phase transition (GO:1901990)	4/188	0.245327	0.45728	0	0	1.60968	2.26187	CEP135;PSMD11;HAUS7;ANAPC11
protein polyubiquitination (GO:0000209)	6/314	0.246163	0.45728	0	0	1.44424	2.02447	PSMD11;TRIM14;TNFAIP3;LMO7;UBE2J2;ANAPC11
regulation of G1/S transition of mitotic cell cycle (GO:2000045)	1971-02-01	0.246201	0.45728	0	0	2.14264	3.00314	ADAMTS1;FHL1
regulation of hematopoietic stem cell differentiation (GO:1902036)	1971-02-01	0.246201	0.45728	0	0	2.14264	3.00314	PSMD11;OSM
snRNA transcription (GO:0009301)	1971-02-01	0.246201	0.45728	0	0	2.14264	3.00314	INTS6;ELL2
mitochondrial ATP synthesis coupled electron transport (GO:0042775)	1971-02-01	0.246201	0.45728	0	0	2.14264	3.00314	NDUFA8;COX6C
actin nucleation (GO:0045010)	2021-01-21	0.246815	0.45728	0	0	3.69139	5.16468	LMOD2
aerobic respiration (GO:0009060)	2021-01-21	0.246815	0.45728	0	0	3.69139	5.16468	MTFR1
beta-catenin destruction complex disassembly (GO:1904886)	2021-01-21	0.246815	0.45728	0	0	3.69139	5.16468	PPP1CA
calcium ion transport into cytosol (GO:0060402)	2021-01-21	0.246815	0.45728	0	0	3.69139	5.16468	JPH3
regulation of dendritic spine development (GO:0060998)	2021-01-21	0.246815	0.45728	0	0	3.69139	5.16468	CAMK2B
cellular response to inorganic substance (GO:0071241)	2021-01-21	0.246815	0.45728	0	0	3.69139	5.16468	SPIDR
regulation of lipopolysaccharide-mediated signaling pathway (GO:0031664)	2021-01-21	0.246815	0.45728	0	0	3.69139	5.16468	TRIB1
intrinsic apoptotic signaling pathway in response to DNA damage by p53 class mediator (GO:0042771)	2021-01-21	0.246815	0.45728	0	0	3.69139	5.16468	AEN
myotube differentiation (GO:0014902)	2021-01-21	0.246815	0.45728	0	0	3.69139	5.16468	ADAMTS5
negative regulation of cell communication (GO:0010648)	2021-01-21	0.246815	0.45728	0	0	3.69139	5.16468	OSM
negative regulation of peptidyl-serine phosphorylation (GO:0033137)	2021-01-21	0.246815	0.45728	0	0	3.69139	5.16468	DKK1
negative regulation of response to wounding (GO:1903035)	2021-01-21	0.246815	0.45728	0	0	3.69139	5.16468	AJAP1
nuclear-transcribed mRNA poly(A) tail shortening (GO:0000289)	2021-01-21	0.246815	0.45728	0	0	3.69139	5.16468	ZFP36
poly(A)+ mRNA export from nucleus (GO:0016973)	2021-01-21	0.246815	0.45728	0	0	3.69139	5.16468	PCID2
positive regulation of antigen receptor-mediated signaling pathway (GO:0050857)	2021-01-21	0.246815	0.45728	0	0	3.69139	5.16468	CD226
positive regulation of phosphatase activity (GO:0010922)	2021-01-21	0.246815	0.45728	0	0	3.69139	5.16468	PPP1R15A
positive regulation of T cell cytokine production (GO:0002726)	2021-01-21	0.246815	0.45728	0	0	3.69139	5.16468	XCL1
positive regulation of macromolecule biosynthetic process (GO:0010557)	3/129	0.249605	0.461956	0	0	1.76155	2.44481	RPS6KB1;IRS1;EREG
positive regulation of signal transduction (GO:0009967)	5/252	0.249976	0.46215	0	0	1.49975	2.07923	ERN1;IRS1;TNFAIP3;CD226;MAML3
cytoskeleton-dependent cytokinesis (GO:0061640)	1972-02-01	0.251168	0.463858	0	0	2.11192	2.91791	RAB35;RHOB
nervous system development (GO:0007399)	8/447	0.252063	0.465017	0	0	1.35223	1.86348	SEMA6B;IL3;CDH1;NAB1;BTBD3;CRIM1;HES1;CHERP
G2/M transition of mitotic cell cycle (GO:0000086)	3/130	0.253195	0.465564	0	0	1.74759	2.40047	CEP135;HAUS7;PHLDA1
endoplasmic reticulum organization (GO:0007029)	1973-02-01	0.256137	0.465564	0	0	2.08207	2.83587	UBE2J2;TLE6
cell cycle G2/M phase transition (GO:0044839)	3/131	0.256793	0.465564	0	0	1.73384	2.35713	CEP135;HAUS7;PHLDA1
amino acid import (GO:0043090)	2021-01-22	0.256918	0.465564	0	0	3.51543	4.77745	SLC1A3
cellular response to nerve growth factor stimulus (GO:1990090)	2021-01-22	0.256918	0.465564	0	0	3.51543	4.77745	RAB35
regulation of macrophage chemotaxis (GO:0010758)	2021-01-22	0.256918	0.465564	0	0	3.51543	4.77745	CCL5
regulation of response to cytokine stimulus (GO:0060759)	2021-01-22	0.256918	0.465564	0	0	3.51543	4.77745	IL3
maturation of 5.8S rRNA from tricistronic rRNA transcript (SSU-rRNA, 5.8S rRNA, LSU-rRNA) (GO:0000466)	2021-01-22	0.256918	0.465564	0	0	3.51543	4.77745	RRS1
microglial cell activation (GO:0001774)	2021-01-22	0.256918	0.465564	0	0	3.51543	4.77745	TYROBP
negative regulation of lymphocyte activation (GO:0051250)	2021-01-22	0.256918	0.465564	0	0	3.51543	4.77745	TNFAIP3
negative regulation of myeloid cell differentiation (GO:0045638)	2021-01-22	0.256918	0.465564	0	0	3.51543	4.77745	ZFP36
negative regulation of protein dephosphorylation (GO:0035308)	2021-01-22	0.256918	0.465564	0	0	3.51543	4.77745	PPP1R15A
osteoclast differentiation (GO:0030316)	2021-01-22	0.256918	0.465564	0	0	3.51543	4.77745	TYROBP
positive regulation of dendritic spine development (GO:0060999)	2021-01-22	0.256918	0.465564	0	0	3.51543	4.77745	CAMK2B
positive regulation of granulocyte chemotaxis (GO:0071624)	2021-01-22	0.256918	0.465564	0	0	3.51543	4.77745	XCL1
positive regulation of lipid catabolic process (GO:0050996)	2021-01-22	0.256918	0.465564	0	0	3.51543	4.77745	IRS1
positive regulation of neutrophil migration (GO:1902624)	2021-01-22	0.256918	0.465564	0	0	3.51543	4.77745	XCL1
transcription by RNA polymerase II (GO:0006366)	6/320	0.259559	0.469858	0	0	1.4162	1.91013	ESRRA;PCID2;CEBPD;MAML3;INTS6;ELL2
regulation of cytokine-mediated signaling pathway (GO:0001959)	1974-02-01	0.261108	0.47168	0	0	2.05305	2.75688	IL3;TNFAIP3
DNA damage response, signal transduction by p53 class mediator (GO:0030330)	1974-02-01	0.261108	0.47168	0	0	2.05305	2.75688	BTG2;PRAP1
regulation of programmed cell death (GO:0043067)	4/194	0.262873	0.473737	0	0	1.55837	2.08212	BCL6;PERP;TNFSF9;SGK1
protein localization to membrane (GO:0072657)	4/195	0.265821	0.473737	0	0	1.55013	2.05382	EHD4;CDH1;TESC;TSPAN32
regulation of hematopoietic progenitor cell differentiation (GO:1901532)	1975-02-01	0.26608	0.473737	0	0	2.02482	2.68078	PSMD11;OSM
artery development (GO:0060840)	2021-01-23	0.266887	0.473737	0	0	3.35546	4.43234	HES1
regulation of calcium ion transmembrane transport (GO:1903169)	2021-01-23	0.266887	0.473737	0	0	3.35546	4.43234	CBARP
regulation of cysteine-type endopeptidase activity (GO:2000116)	2021-01-23	0.266887	0.473737	0	0	3.35546	4.43234	PCID2
regulation of interferon-gamma-mediated signaling pathway (GO:0060334)	2021-01-23	0.266887	0.473737	0	0	3.35546	4.43234	ARG1
regulation of mononuclear cell migration (GO:0071675)	2021-01-23	0.266887	0.473737	0	0	3.35546	4.43234	CCL5
DNA catabolic process, endonucleolytic (GO:0000737)	2021-01-23	0.266887	0.473737	0	0	3.35546	4.43234	DNASE1
regulation of protein export from nucleus (GO:0046825)	2021-01-23	0.266887	0.473737	0	0	3.35546	4.43234	BAG3
regulation of toll-like receptor 4 signaling pathway (GO:0034143)	2021-01-23	0.266887	0.473737	0	0	3.35546	4.43234	TNFAIP3
glucose 6-phosphate metabolic process (GO:0051156)	2021-01-23	0.266887	0.473737	0	0	3.35546	4.43234	HK2
negative regulation of G protein-coupled receptor signaling pathway (GO:0045744)	2021-01-23	0.266887	0.473737	0	0	3.35546	4.43234	CCL5
negative regulation of phosphoprotein phosphatase activity (GO:0032515)	2021-01-23	0.266887	0.473737	0	0	3.35546	4.43234	PPP1R15A
positive regulation of epithelial cell apoptotic process (GO:1904037)	2021-01-23	0.266887	0.473737	0	0	3.35546	4.43234	CD160
positive regulation of interleukin-17 production (GO:0032740)	2021-01-23	0.266887	0.473737	0	0	3.35546	4.43234	OSM
positive regulation of JUN kinase activity (GO:0043507)	2021-01-23	0.266887	0.473737	0	0	3.35546	4.43234	DKK1
cell morphogenesis involved in neuron differentiation (GO:0048667)	1976-02-01	0.271052	0.477999	0	0	1.99736	2.60744	BTBD3;CCK
chloride transport (GO:0006821)	1976-02-01	0.271052	0.477999	0	0	1.99736	2.60744	SLC1A3;CFTR
regulation of RNA splicing (GO:0043484)	1976-02-01	0.271052	0.477999	0	0	1.99736	2.60744	ERN1;SRSF3
RNA transport (GO:0050658)	1976-02-01	0.271052	0.477999	0	0	1.99736	2.60744	ZFP36;SRSF3
phospholipid metabolic process (GO:0006644)	1976-02-01	0.271052	0.477999	0	0	1.99736	2.60744	ABHD12;PLPPR2
purine ribonucleotide metabolic process (GO:0009150)	1977-02-01	0.276024	0.477999	0	0	1.97063	2.53673	ACOT9;ACOT8
positive regulation of tumor necrosis factor production (GO:0032760)	1977-02-01	0.276024	0.477999	0	0	1.97063	2.53673	TYROBP;TNFRSF8
amino acid import across plasma membrane (GO:0089718)	2021-01-24	0.276722	0.477999	0	0	3.20941	4.12327	SLC1A3
regulation of axon extension involved in axon guidance (GO:0048841)	2021-01-24	0.276722	0.477999	0	0	3.20941	4.12327	SEMA6B
canonical glycolysis (GO:0061621)	2021-01-24	0.276722	0.477999	0	0	3.20941	4.12327	HK2
regulation of keratinocyte proliferation (GO:0010837)	2021-01-24	0.276722	0.477999	0	0	3.20941	4.12327	ZFP36
regulation of monooxygenase activity (GO:0032768)	2021-01-24	0.276722	0.477999	0	0	3.20941	4.12327	DDAH2
extracellular matrix assembly (GO:0085029)	2021-01-24	0.276722	0.477999	0	0	3.20941	4.12327	LAMB3
glucose catabolic process to pyruvate (GO:0061718)	2021-01-24	0.276722	0.477999	0	0	3.20941	4.12327	HK2
heterochromatin assembly (GO:0031507)	2021-01-24	0.276722	0.477999	0	0	3.20941	4.12327	CENPV
immune response-activating cell surface receptor signaling pathway (GO:0002429)	2021-01-24	0.276722	0.477999	0	0	3.20941	4.12327	C5AR2
inner ear morphogenesis (GO:0042472)	2021-01-24	0.276722	0.477999	0	0	3.20941	4.12327	TBX18
ncRNA 3'-end processing (GO:0043628)	2021-01-24	0.276722	0.477999	0	0	3.20941	4.12327	INTS6
negative regulation of neuron differentiation (GO:0045665)	2021-01-24	0.276722	0.477999	0	0	3.20941	4.12327	HES1
negative regulation of ossification (GO:0030279)	2021-01-24	0.276722	0.477999	0	0	3.20941	4.12327	DKK1
neuromuscular junction development (GO:0007528)	2021-01-24	0.276722	0.477999	0	0	3.20941	4.12327	F2R
nucleotide-binding domain, leucine rich repeat containing receptor signaling pathway (GO:0035872)	2021-01-24	0.276722	0.477999	0	0	3.20941	4.12327	TNFAIP3
phospholipid catabolic process (GO:0009395)	2021-01-24	0.276722	0.477999	0	0	3.20941	4.12327	ABHD12
positive regulation of neuron apoptotic process (GO:0043525)	2021-01-24	0.276722	0.477999	0	0	3.20941	4.12327	TYROBP
positive regulation of phospholipase activity (GO:0010518)	2021-01-24	0.276722	0.477999	0	0	3.20941	4.12327	CCL5
protein K48-linked deubiquitination (GO:0071108)	2021-01-24	0.276722	0.477999	0	0	3.20941	4.12327	TNFAIP3
protein kinase B signaling (GO:0043491)	2021-01-24	0.276722	0.477999	0	0	3.20941	4.12327	CCL5
negative regulation of blood vessel morphogenesis (GO:2000181)	1978-02-01	0.280993	0.483221	0	0	1.9446	2.46852	ADAMTS1;CD160
ncRNA processing (GO:0034470)	4/201	0.28363	0.483221	0	0	1.50246	1.89323	UTP4;RPS6;INTS6;MPHOSPH6
regulation of cellular component organization (GO:0051128)	3/139	0.285794	0.483221	0	0	1.63119	2.04303	PIFO;MKI67;SGK1
positive regulation of response to external stimulus (GO:0032103)	3/139	0.285794	0.483221	0	0	1.63119	2.04303	CCL5;OSM;EREG
potassium ion transmembrane transport (GO:0071805)	3/139	0.285794	0.483221	0	0	1.63119	2.04303	SLC1A3;NALCN;KCNK3
protein dephosphorylation (GO:0006470)	3/139	0.285794	0.483221	0	0	1.63119	2.04303	PPP1R15A;DUSP10;PPP1CA
recombinational repair (GO:0000725)	1979-02-01	0.285959	0.483221	0	0	1.91925	2.40272	ZSWIM7;SPIDR
regulation of cellular response to heat (GO:1900034)	1979-02-01	0.285959	0.483221	0	0	1.91925	2.40272	CAMK2B;BAG3
regulation of ion transport (GO:0043269)	1979-02-01	0.285959	0.483221	0	0	1.91925	2.40272	HFE;SYT7
regulation of neuron differentiation (GO:0045664)	1979-02-01	0.285959	0.483221	0	0	1.91925	2.40272	HES1;DKK1
mRNA 3'-end processing (GO:0031124)	1979-02-01	0.285959	0.483221	0	0	1.91925	2.40272	SRSF3;MTPAP
receptor signaling pathway via STAT (GO:0097696)	2021-01-25	0.286425	0.483221	0	0	3.07553	3.84527	STAT5B
regulation of cardiac muscle cell action potential (GO:0098901)	2021-01-25	0.286425	0.483221	0	0	3.07553	3.84527	TBX18
cardiac conduction system development (GO:0003161)	2021-01-25	0.286425	0.483221	0	0	3.07553	3.84527	TBX18
regulation of dopamine secretion (GO:0014059)	2021-01-25	0.286425	0.483221	0	0	3.07553	3.84527	SYT7
cellular response to hexose stimulus (GO:0071331)	2021-01-25	0.286425	0.483221	0	0	3.07553	3.84527	ERN1
chemical synaptic transmission, postsynaptic (GO:0099565)	2021-01-25	0.286425	0.483221	0	0	3.07553	3.84527	GRID2
regulation of ryanodine-sensitive calcium-release channel activity (GO:0060314)	2021-01-25	0.286425	0.483221	0	0	3.07553	3.84527	JPH3
glycolytic process through glucose-6-phosphate (GO:0061620)	2021-01-25	0.286425	0.483221	0	0	3.07553	3.84527	HK2
ribosomal large subunit assembly (GO:0000027)	2021-01-25	0.286425	0.483221	0	0	3.07553	3.84527	RRS1
negative regulation of antigen receptor-mediated signaling pathway (GO:0050858)	2021-01-25	0.286425	0.483221	0	0	3.07553	3.84527	CD160
negative regulation of signaling (GO:0023057)	2021-01-25	0.286425	0.483221	0	0	3.07553	3.84527	OSM
organophosphate ester transport (GO:0015748)	2021-01-25	0.286425	0.483221	0	0	3.07553	3.84527	EPG5
peroxisome organization (GO:0007031)	2021-01-25	0.286425	0.483221	0	0	3.07553	3.84527	ACOT8
neuron projection morphogenesis (GO:0048812)	3/140	0.289441	0.487528	0	0	1.6192	2.00749	BTBD3;CCK;SGK1
regulation of fat cell differentiation (GO:0045598)	1980-02-01	0.290922	0.487528	0	0	1.89454	2.33919	ZFP36;GDF3
skin development (GO:0043588)	1980-02-01	0.290922	0.487528	0	0	1.89454	2.33919	KRT10;EREG
positive regulation of cellular catabolic process (GO:0031331)	3/141	0.293091	0.487528	0	0	1.60738	1.9727	SUPV3L1;IRS1;TRIM14
positive regulation of cell migration (GO:0030335)	5/269	0.293388	0.487528	0	0	1.40195	1.71915	SEMA6B;PLAU;CCL5;F2R;HBEGF
regulation of interleukin-8 production (GO:0032677)	1981-02-01	0.295881	0.487528	0	0	1.87047	2.27785	C5AR2;F2R
positive regulation of tumor necrosis factor superfamily cytokine production (GO:1903557)	1981-02-01	0.295881	0.487528	0	0	1.87047	2.27785	TYROBP;TNFRSF8
regulation of biomineral tissue development (GO:0070167)	2021-01-26	0.295999	0.487528	0	0	2.95236	3.5942	ANKH
regulation of glycogen biosynthetic process (GO:0005979)	2021-01-26	0.295999	0.487528	0	0	2.95236	3.5942	IRS1
regulation of mitotic metaphase/anaphase transition (GO:0030071)	2021-01-26	0.295999	0.487528	0	0	2.95236	3.5942	ANAPC11
regulation of monocyte chemotaxis (GO:0090025)	2021-01-26	0.295999	0.487528	0	0	2.95236	3.5942	CCL5
regulation of potassium ion transmembrane transporter activity (GO:1901016)	2021-01-26	0.295999	0.487528	0	0	2.95236	3.5942	FHL1
regulation of synapse organization (GO:0050807)	2021-01-26	0.295999	0.487528	0	0	2.95236	3.5942	CAMK2B
global genome nucleotide-excision repair (GO:0070911)	2021-01-26	0.295999	0.487528	0	0	2.95236	3.5942	USP45
regulation of viral life cycle (GO:1903900)	2021-01-26	0.295999	0.487528	0	0	2.95236	3.5942	TRIM14
RNA polyadenylation (GO:0043631)	2021-01-26	0.295999	0.487528	0	0	2.95236	3.5942	MTPAP
snRNA processing (GO:0016180)	2021-01-26	0.295999	0.487528	0	0	2.95236	3.5942	INTS6
mRNA polyadenylation (GO:0006378)	2021-01-26	0.295999	0.487528	0	0	2.95236	3.5942	MTPAP
negative regulation of interleukin-1 beta production (GO:0032691)	2021-01-26	0.295999	0.487528	0	0	2.95236	3.5942	TNFAIP3
negative regulation of proteolysis involved in cellular protein catabolic process (GO:1903051)	2021-01-26	0.295999	0.487528	0	0	2.95236	3.5942	HFE
negative regulation of signaling receptor activity (GO:2000272)	2021-01-26	0.295999	0.487528	0	0	2.95236	3.5942	HFE
positive regulation of G1/S transition of mitotic cell cycle (GO:1900087)	2021-01-26	0.295999	0.487528	0	0	2.95236	3.5942	ADAMTS1
positive regulation of glucose import (GO:0046326)	2021-01-26	0.295999	0.487528	0	0	2.95236	3.5942	IRS1
positive regulation of ion transmembrane transporter activity (GO:0032414)	2021-01-26	0.295999	0.487528	0	0	2.95236	3.5942	CFTR
positive regulation of T cell mediated cytotoxicity (GO:0001916)	2021-01-26	0.295999	0.487528	0	0	2.95236	3.5942	XCL1
chromatin organization (GO:0006325)	3/142	0.296744	0.48783	0	0	1.59574	1.93864	INO80C;SUPV3L1;TAF6L
protein localization to organelle (GO:0033365)	3/142	0.296744	0.48783	0	0	1.59574	1.93864	PPP1R15A;RAB35;UBE2J2
protein-DNA complex assembly (GO:0065004)	3/143	0.3004	0.492886	0	0	1.58426	1.90529	BRD2;CENPV;PSMD11
positive regulation of cytoskeleton organization (GO:0051495)	1982-02-01	0.300835	0.492886	0	0	1.84699	2.2186	FES;LMOD2
regulation of blood coagulation (GO:0030193)	2021-01-27	0.305445	0.492886	0	0	2.83866	3.36661	F2R
calcium-ion regulated exocytosis (GO:0017156)	2021-01-27	0.305445	0.492886	0	0	2.83866	3.36661	SYT7
cellular response to cadmium ion (GO:0071276)	2021-01-27	0.305445	0.492886	0	0	2.83866	3.36661	JUN
cytoplasmic pattern recognition receptor signaling pathway (GO:0002753)	2021-01-27	0.305445	0.492886	0	0	2.83866	3.36661	TNFAIP3
entrainment of circadian clock by photoperiod (GO:0043153)	2021-01-27	0.305445	0.492886	0	0	2.83866	3.36661	PPP1CA
regulation of vasculature development (GO:1901342)	2021-01-27	0.305445	0.492886	0	0	2.83866	3.36661	BMPER
response to glucocorticoid (GO:0051384)	2021-01-27	0.305445	0.492886	0	0	2.83866	3.36661	ZFP36
L-alpha-amino acid transmembrane transport (GO:1902475)	2021-01-27	0.305445	0.492886	0	0	2.83866	3.36661	SLC1A3
monocarboxylic acid catabolic process (GO:0072329)	2021-01-27	0.305445	0.492886	0	0	2.83866	3.36661	ACOT8
negative regulation of endothelial cell apoptotic process (GO:2000352)	2021-01-27	0.305445	0.492886	0	0	2.83866	3.36661	TNFAIP3
negative regulation of plasma membrane bounded cell projection assembly (GO:0120033)	2021-01-27	0.305445	0.492886	0	0	2.83866	3.36661	RAP1GAP
positive regulation of erythrocyte differentiation (GO:0045648)	2021-01-27	0.305445	0.492886	0	0	2.83866	3.36661	STAT5B
positive regulation of gene silencing by miRNA (GO:2000637)	2021-01-27	0.305445	0.492886	0	0	2.83866	3.36661	ZFP36
positive regulation of nitric oxide biosynthetic process (GO:0045429)	2021-01-27	0.305445	0.492886	0	0	2.83866	3.36661	DDAH2
positive regulation of nuclear division (GO:0051785)	2021-01-27	0.305445	0.492886	0	0	2.83866	3.36661	EREG
presynaptic endocytosis (GO:0140238)	2021-01-27	0.305445	0.492886	0	0	2.83866	3.36661	SNCB
regulation of Notch signaling pathway (GO:0008593)	1983-02-01	0.305783	0.492886	0	0	1.8241	2.16134	MAGEA1;MAML3
epidermis development (GO:0008544)	1983-02-01	0.305783	0.492886	0	0	1.8241	2.16134	LAMB3;KRT31
peptide metabolic process (GO:0006518)	1983-02-01	0.305783	0.492886	0	0	1.8241	2.16134	CPM;NLN
mitotic cell cycle phase transition (GO:0044772)	4/209	0.307638	0.494508	0	0	1.44324	1.70133	CEP135;RPS6KB1;HAUS7;PHLDA1
anaphase-promoting complex-dependent catabolic process (GO:0031145)	1984-02-01	0.310724	0.494508	0	0	1.80176	2.10599	PSMD11;ANAPC11
response to insulin (GO:0032868)	1984-02-01	0.310724	0.494508	0	0	1.80176	2.10599	RPS6KB1;IRS1
regulation of mRNA stability (GO:0043488)	3/146	0.311381	0.494508	0	0	1.55079	1.80936	ZFP36;PCID2;PSMD11
DNA metabolic process (GO:0006259)	5/277	0.314265	0.494508	0	0	1.36015	1.5744	SUPV3L1;BTG2;USP45;HMGB3;DNASE1
amide transport (GO:0042886)	2021-01-28	0.314764	0.494508	0	0	2.73339	3.15961	SLC25A32
regulation of B cell activation (GO:0050864)	2021-01-28	0.314764	0.494508	0	0	2.73339	3.15961	TNFAIP3
regulation of calcineurin-NFAT signaling cascade (GO:0070884)	2021-01-28	0.314764	0.494508	0	0	2.73339	3.15961	CHERP
regulation of insulin secretion involved in cellular response to glucose stimulus (GO:0061178)	2021-01-28	0.314764	0.494508	0	0	2.73339	3.15961	CFTR
cytosolic calcium ion transport (GO:0060401)	2021-01-28	0.314764	0.494508	0	0	2.73339	3.15961	JPH3
regulation of neuron migration (GO:2001222)	2021-01-28	0.314764	0.494508	0	0	2.73339	3.15961	CAMK2B
glycerophospholipid catabolic process (GO:0046475)	2021-01-28	0.314764	0.494508	0	0	2.73339	3.15961	ABHD12
histone mRNA metabolic process (GO:0008334)	2021-01-28	0.314764	0.494508	0	0	2.73339	3.15961	MTPAP
RNA phosphodiester bond hydrolysis (GO:0090501)	2021-01-28	0.314764	0.494508	0	0	2.73339	3.15961	ERN1
sarcomere organization (GO:0045214)	2021-01-28	0.314764	0.494508	0	0	2.73339	3.15961	LMOD2
internal peptidyl-lysine acetylation (GO:0018393)	2021-01-28	0.314764	0.494508	0	0	2.73339	3.15961	TAF6L
L-amino acid transport (GO:0015807)	2021-01-28	0.314764	0.494508	0	0	2.73339	3.15961	SLC1A3
ventricular septum morphogenesis (GO:0060412)	2021-01-28	0.314764	0.494508	0	0	2.73339	3.15961	HES1
negative regulation of phosphatase activity (GO:0010923)	2021-01-28	0.314764	0.494508	0	0	2.73339	3.15961	PPP1R15A
nucleotide-binding oligomerization domain containing signaling pathway (GO:0070423)	2021-01-28	0.314764	0.494508	0	0	2.73339	3.15961	TNFAIP3
photoperiodism (GO:0009648)	2021-01-28	0.314764	0.494508	0	0	2.73339	3.15961	PPP1CA
positive regulation of cytosolic calcium ion concentration involved in phospholipase C-activating G protein-coupled signaling pathway (GO:0051482)	2021-01-28	0.314764	0.494508	0	0	2.73339	3.15961	F2R
positive regulation of fibroblast proliferation (GO:0048146)	2021-01-28	0.314764	0.494508	0	0	2.73339	3.15961	EREG
positive regulation of monooxygenase activity (GO:0032770)	2021-01-28	0.314764	0.494508	0	0	2.73339	3.15961	NPR3
positive regulation of nitric oxide metabolic process (GO:1904407)	2021-01-28	0.314764	0.494508	0	0	2.73339	3.15961	DDAH2
positive regulation of phosphatidylinositol 3-kinase activity (GO:0043552)	2021-01-28	0.314764	0.494508	0	0	2.73339	3.15961	IRS1
positive regulation of response to wounding (GO:1903036)	2021-01-28	0.314764	0.494508	0	0	2.73339	3.15961	HBEGF
positive regulation of synapse assembly (GO:0051965)	2021-01-28	0.314764	0.494508	0	0	2.73339	3.15961	GRID2
regulation of cell cycle G2/M phase transition (GO:1902749)	1985-02-01	0.315658	0.495016	0	0	1.77996	2.05247	CEP135;HAUS7
negative regulation of defense response (GO:0031348)	1985-02-01	0.315658	0.495016	0	0	1.77996	2.05247	TNFAIP3;METRNL
negative regulation of inflammatory response (GO:0050728)	4/212	0.316698	0.495751	0	0	1.4222	1.63526	PTGER2;GLP2R;TNFAIP3;METRNL
phosphate-containing compound metabolic process (GO:0006796)	4/212	0.316698	0.495751	0	0	1.4222	1.63526	DUSP10;PLPPR2;HK2;PPP1CA
positive regulation of intracellular protein transport (GO:0090316)	3/148	0.318709	0.498449	0	0	1.52924	1.74865	CDH1;BAG3;UBE2J2
regulation of interferon-gamma production (GO:0032649)	1986-02-01	0.320584	0.499462	0	0	1.75868	2.0007	XCL1;CD226
actin filament polymerization (GO:0030041)	2021-01-29	0.32396	0.499462	0	0	2.63563	2.97072	PSTPIP2
aggrephagy (GO:0035973)	2021-01-29	0.32396	0.499462	0	0	2.63563	2.97072	CFTR
regulation of calcium ion transmembrane transporter activity (GO:1901019)	2021-01-29	0.32396	0.499462	0	0	2.63563	2.97072	JPH3
regulation of neuronal synaptic plasticity (GO:0048168)	2021-01-29	0.32396	0.499462	0	0	2.63563	2.97072	CAMK2B
regulation of response to biotic stimulus (GO:0002831)	2021-01-29	0.32396	0.499462	0	0	2.63563	2.97072	ELMOD2
regulation of T cell mediated cytotoxicity (GO:0001914)	2021-01-29	0.32396	0.499462	0	0	2.63563	2.97072	XCL1
glycolytic process (GO:0006096)	2021-01-29	0.32396	0.499462	0	0	2.63563	2.97072	HK2
response to cadmium ion (GO:0046686)	2021-01-29	0.32396	0.499462	0	0	2.63563	2.97072	JUN
limb development (GO:0060173)	2021-01-29	0.32396	0.499462	0	0	2.63563	2.97072	DKK1
lipid catabolic process (GO:0016042)	2021-01-29	0.32396	0.499462	0	0	2.63563	2.97072	HSD17B14
negative regulation of interferon-gamma production (GO:0032689)	2021-01-29	0.32396	0.499462	0	0	2.63563	2.97072	XCL1
negative regulation of wound healing (GO:0061045)	2021-01-29	0.32396	0.499462	0	0	2.63563	2.97072	AJAP1
positive regulation of leukocyte migration (GO:0002687)	2021-01-29	0.32396	0.499462	0	0	2.63563	2.97072	XCL1
positive regulation of viral genome replication (GO:0045070)	2021-01-29	0.32396	0.499462	0	0	2.63563	2.97072	CCL5
protein K11-linked ubiquitination (GO:0070979)	2021-01-29	0.32396	0.499462	0	0	2.63563	2.97072	ANAPC11
regulation of transcription from RNA polymerase II promoter in response to stress (GO:0043618)	1987-02-01	0.325502	0.500949	0	0	1.7379	1.9506	PSMD11;BAG3
negative regulation of angiogenesis (GO:0016525)	1987-02-01	0.325502	0.500949	0	0	1.7379	1.9506	ADAMTS1;CD160
extracellular structure organization (GO:0043062)	4/216	0.328812	0.504928	0	0	1.39508	1.55171	ADAMTS5;LAMB3;CDH1;ADAMTS1
cellular response to DNA damage stimulus (GO:0006974)	6/350	0.328949	0.504928	0	0	1.2907	1.43506	PPP1R15A;BTG2;BCL6;USP45;PRAP1;SPIDR
positive regulation of neuron projection development (GO:0010976)	1988-02-01	0.33041	0.504928	0	0	1.71761	1.90212	CAMK2B;FES
external encapsulating structure organization (GO:0045229)	4/217	0.331845	0.504928	0	0	1.38846	1.5316	ADAMTS5;LAMB3;CDH1;ADAMTS1
artery morphogenesis (GO:0048844)	2021-01-30	0.333032	0.504928	0	0	2.54462	2.79786	HES1
regulation of catecholamine secretion (GO:0050433)	2021-01-30	0.333032	0.504928	0	0	2.54462	2.79786	SYT7
regulation of long-term synaptic potentiation (GO:1900271)	2021-01-30	0.333032	0.504928	0	0	2.54462	2.79786	TYROBP
estrogen metabolic process (GO:0008210)	2021-01-30	0.333032	0.504928	0	0	2.54462	2.79786	HSD17B14
extrinsic apoptotic signaling pathway via death domain receptors (GO:0008625)	2021-01-30	0.333032	0.504928	0	0	2.54462	2.79786	BAG3
Golgi to plasma membrane protein transport (GO:0043001)	2021-01-30	0.333032	0.504928	0	0	2.54462	2.79786	RAB26
snRNA 3'-end processing (GO:0034472)	2021-01-30	0.333032	0.504928	0	0	2.54462	2.79786	INTS6
synaptic vesicle cycle (GO:0099504)	2021-01-30	0.333032	0.504928	0	0	2.54462	2.79786	SYT7
microtubule polymerization (GO:0046785)	2021-01-30	0.333032	0.504928	0	0	2.54462	2.79786	SLAIN2
morphogenesis of an epithelium (GO:0002009)	2021-01-30	0.333032	0.504928	0	0	2.54462	2.79786	TBX18
negative regulation of interleukin-1 production (GO:0032692)	2021-01-30	0.333032	0.504928	0	0	2.54462	2.79786	TNFAIP3
negative regulation of Notch signaling pathway (GO:0045746)	2021-01-30	0.333032	0.504928	0	0	2.54462	2.79786	MAGEA1
positive regulation of lipid kinase activity (GO:0090218)	2021-01-30	0.333032	0.504928	0	0	2.54462	2.79786	IRS1
actin filament organization (GO:0007015)	3/152	0.333369	0.504998	0	0	1.48788	1.63445	TLE6;LMOD2;RHOB
regulation of cation channel activity (GO:2001257)	1989-02-01	0.335308	0.506169	0	0	1.69778	1.85517	CAMK2B;JPH3
regulation of endothelial cell migration (GO:0010594)	1989-02-01	0.335308	0.506169	0	0	1.69778	1.85517	BMPER;RHOB
transforming growth factor beta receptor signaling pathway (GO:0007179)	1989-02-01	0.335308	0.506169	0	0	1.69778	1.85517	JUN;GDF15
post-Golgi vesicle-mediated transport (GO:0006892)	1989-02-01	0.335308	0.506169	0	0	1.69778	1.85517	EXOC6;FTL
dephosphorylation (GO:0016311)	3/153	0.337033	0.506554	0	0	1.47789	1.60731	DUSP10;PLPPR2;PPP1CA
sodium ion transport (GO:0006814)	1990-02-01	0.340196	0.506554	0	0	1.6784	1.80971	SGK1;NALCN
mitochondrial respiratory chain complex assembly (GO:0033108)	1990-02-01	0.340196	0.506554	0	0	1.6784	1.80971	NDUFA8;NDUFAF3
negative regulation of protein kinase activity (GO:0006469)	1990-02-01	0.340196	0.506554	0	0	1.6784	1.80971	DUSP10;TRIB1
positive regulation of binding (GO:0051099)	1990-02-01	0.340196	0.506554	0	0	1.6784	1.80971	HFE;HES1
receptor signaling pathway via JAK-STAT (GO:0007259)	2021-01-31	0.341982	0.506554	0	0	2.45968	2.63922	STAT5B
cardiac muscle cell action potential involved in contraction (GO:0086002)	2021-01-31	0.341982	0.506554	0	0	2.45968	2.63922	GJC1
regulation of developmental growth (GO:0048638)	2021-01-31	0.341982	0.506554	0	0	2.45968	2.63922	STAT5B
cellular nitrogen compound biosynthetic process (GO:0044271)	2021-01-31	0.341982	0.506554	0	0	2.45968	2.63922	DDAH2
cellular response to cAMP (GO:0071320)	2021-01-31	0.341982	0.506554	0	0	2.45968	2.63922	CFTR
regulation of potassium ion transport (GO:0043266)	2021-01-31	0.341982	0.506554	0	0	2.45968	2.63922	FHL1
steroid hormone biosynthetic process (GO:0120178)	2021-01-31	0.341982	0.506554	0	0	2.45968	2.63922	HSD17B14
vitamin transport (GO:0051180)	2021-01-31	0.341982	0.506554	0	0	2.45968	2.63922	SLC25A32
negative regulation of axon extension (GO:0030517)	2021-01-31	0.341982	0.506554	0	0	2.45968	2.63922	SEMA6B
negative regulation of DNA binding (GO:0043392)	2021-01-31	0.341982	0.506554	0	0	2.45968	2.63922	JUN
negative regulation of osteoblast differentiation (GO:0045668)	2021-01-31	0.341982	0.506554	0	0	2.45968	2.63922	CRIM1
negative regulation of proteasomal ubiquitin-dependent protein catabolic process (GO:0032435)	2021-01-31	0.341982	0.506554	0	0	2.45968	2.63922	HFE
peptide cross-linking (GO:0018149)	2021-01-31	0.341982	0.506554	0	0	2.45968	2.63922	KRT10
positive regulation of mononuclear cell migration (GO:0071677)	2021-01-31	0.341982	0.506554	0	0	2.45968	2.63922	CCL5
positive regulation of protein targeting to mitochondrion (GO:1903955)	2021-01-31	0.341982	0.506554	0	0	2.45968	2.63922	UBE2J2
positive regulation of Rho protein signal transduction (GO:0035025)	2021-01-31	0.341982	0.506554	0	0	2.45968	2.63922	F2R
positive regulation of RNA splicing (GO:0033120)	2021-01-31	0.341982	0.506554	0	0	2.45968	2.63922	ERN1
regulation of cell differentiation (GO:0045595)	3/156	0.348017	0.512205	0	0	1.44869	1.52909	BCL6;CEBPD;FES
peptidyl-serine phosphorylation (GO:0018105)	3/156	0.348017	0.512205	0	0	1.44869	1.52909	ERN1;RPS6KB1;SGK1
cellular response to fibroblast growth factor stimulus (GO:0044344)	1992-02-01	0.349938	0.512205	0	0	1.64094	1.72298	ZFP36;CCL5
regulation of peptidyl-tyrosine phosphorylation (GO:0050730)	1992-02-01	0.349938	0.512205	0	0	1.64094	1.72298	IL3;OSM
protein transmembrane import into intracellular organelle (GO:0044743)	1932-01-01	0.350813	0.512205	0	0	2.38021	2.49327	TIMM23B
regulation of dendritic spine morphogenesis (GO:0061001)	1932-01-01	0.350813	0.512205	0	0	2.38021	2.49327	CAMK2B
cellular response to glucose stimulus (GO:0071333)	1932-01-01	0.350813	0.512205	0	0	2.38021	2.49327	ERN1
chromatin remodeling at centromere (GO:0031055)	1932-01-01	0.350813	0.512205	0	0	2.38021	2.49327	CENPV
regulation of NMDA receptor activity (GO:2000310)	1932-01-01	0.350813	0.512205	0	0	2.38021	2.49327	CAMK2B
endodermal cell differentiation (GO:0035987)	1932-01-01	0.350813	0.512205	0	0	2.38021	2.49327	LAMB3
gene silencing by miRNA (GO:0035195)	1932-01-01	0.350813	0.512205	0	0	2.38021	2.49327	ZFP36
long-chain fatty acid transport (GO:0015909)	1932-01-01	0.350813	0.512205	0	0	2.38021	2.49327	RPS6KB1
mitochondrial membrane organization (GO:0007006)	1932-01-01	0.350813	0.512205	0	0	2.38021	2.49327	TMEM11
negative regulation of cell-matrix adhesion (GO:0001953)	1932-01-01	0.350813	0.512205	0	0	2.38021	2.49327	AJAP1
negative regulation of chemotaxis (GO:0050922)	1932-01-01	0.350813	0.512205	0	0	2.38021	2.49327	SEMA6B
positive regulation of glucose transmembrane transport (GO:0010828)	1932-01-01	0.350813	0.512205	0	0	2.38021	2.49327	IRS1
positive regulation of interleukin-10 production (GO:0032733)	1932-01-01	0.350813	0.512205	0	0	2.38021	2.49327	XCL1
regulation of I-kappaB kinase/NF-kappaB signaling (GO:0043122)	4/224	0.353107	0.515121	0	0	1.3438	1.39888	F2R;TNFRSF19;TRIM14;TNFAIP3
cytoplasmic translation (GO:0002181)	1993-02-01	0.35479	0.516752	0	0	1.62282	1.68161	EIF4A2;RPS6
regulation of nucleic acid-templated transcription (GO:1903506)	7/430	0.354821	0.516752	0	0	1.22427	1.26852	ESRRA;TAF6L;BTG1;UTP4;NAB1;SP3;MITF
protein autophosphorylation (GO:0046777)	3/159	0.358984	0.518968	0	0	1.42061	1.45538	ERN1;CAMK2B;FES
antigen processing and presentation of peptide antigen via MHC class I (GO:0002474)	1933-01-01	0.359527	0.518968	0	0	2.30571	2.35867	HFE
apoptotic mitochondrial changes (GO:0008637)	1933-01-01	0.359527	0.518968	0	0	2.30571	2.35867	HK2
regulation of interleukin-17 production (GO:0032660)	1933-01-01	0.359527	0.518968	0	0	2.30571	2.35867	OSM
regulation of sprouting angiogenesis (GO:1903670)	1933-01-01	0.359527	0.518968	0	0	2.30571	2.35867	BMPER
muscle cell development (GO:0055001)	1933-01-01	0.359527	0.518968	0	0	2.30571	2.35867	HES1
negative chemotaxis (GO:0050919)	1933-01-01	0.359527	0.518968	0	0	2.30571	2.35867	SEMA6B
negative regulation of JNK cascade (GO:0046329)	1933-01-01	0.359527	0.518968	0	0	2.30571	2.35867	DUSP10
positive regulation of organelle organization (GO:0010638)	1933-01-01	0.359527	0.518968	0	0	2.30571	2.35867	SHCBP1L
hemopoiesis (GO:0030097)	1994-02-01	0.35963	0.518968	0	0	1.6051	1.6415	IL3;RTKN2
interleukin-1-mediated signaling pathway (GO:0070498)	1994-02-01	0.35963	0.518968	0	0	1.6051	1.6415	EGR1;PSMD11
regulation of cell cycle phase transition (GO:1901987)	1995-02-01	0.364457	0.524681	0	0	1.58776	1.6026	PSMD11;ANAPC11
ciliary basal body-plasma membrane docking (GO:0097711)	1995-02-01	0.364457	0.524681	0	0	1.58776	1.6026	CEP135;HAUS7
autophagosome maturation (GO:0097352)	1934-01-01	0.368123	0.524681	0	0	2.23573	2.23425	EPG5
cell-substrate junction assembly (GO:0007044)	1934-01-01	0.368123	0.524681	0	0	2.23573	2.23425	LAMB3
regulation of glucose metabolic process (GO:0010906)	1934-01-01	0.368123	0.524681	0	0	2.23573	2.23425	IRS1
cellular response to vascular endothelial growth factor stimulus (GO:0035924)	1934-01-01	0.368123	0.524681	0	0	2.23573	2.23425	ERN1
central nervous system neuron differentiation (GO:0021953)	1934-01-01	0.368123	0.524681	0	0	2.23573	2.23425	GRID2
regulation of keratinocyte differentiation (GO:0045616)	1934-01-01	0.368123	0.524681	0	0	2.23573	2.23425	ZFP36
regulation of myoblast differentiation (GO:0045661)	1934-01-01	0.368123	0.524681	0	0	2.23573	2.23425	BTG1
negative regulation of extrinsic apoptotic signaling pathway via death domain receptors (GO:1902042)	1934-01-01	0.368123	0.524681	0	0	2.23573	2.23425	TNFAIP3
organelle disassembly (GO:1903008)	1934-01-01	0.368123	0.524681	0	0	2.23573	2.23425	KIF9
phosphatidylserine metabolic process (GO:0006658)	1934-01-01	0.368123	0.524681	0	0	2.23573	2.23425	ABHD12
positive regulation of DNA binding (GO:0043388)	1934-01-01	0.368123	0.524681	0	0	2.23573	2.23425	HES1
positive regulation of protein dephosphorylation (GO:0035307)	1934-01-01	0.368123	0.524681	0	0	2.23573	2.23425	PPP1R15A
protein insertion into membrane (GO:0051205)	1934-01-01	0.368123	0.524681	0	0	2.23573	2.23425	UBE2J2
cellular transition metal ion homeostasis (GO:0046916)	1996-02-01	0.36927	0.525883	0	0	1.57079	1.56486	HFE;FTL
rRNA metabolic process (GO:0016072)	3/162	0.369925	0.526385	0	0	1.39359	1.38587	UTP4;RPS6;MPHOSPH6
calcium ion homeostasis (GO:0055074)	1997-02-01	0.374068	0.526822	0	0	1.55417	1.52825	CCL5;CHERP
double-strand break repair via homologous recombination (GO:0000724)	1997-02-01	0.374068	0.526822	0	0	1.55417	1.52825	ZSWIM7;SPIDR
apoptotic process (GO:0006915)	4/231	0.374376	0.526822	0	0	1.3019	1.2791	PPP1R15A;TNFRSF19;HK2;RHOB
regulation of gene expression (GO:0010468)	16/1079	0.374642	0.526822	0	0	1.11508	1.09477	ESRRA;EGR1;BTG1;UTP4;HHLA2;TESC;HFE;NAB1;MITF;DKK1;TAF6L;TYROBP;BCL6;CDH1;SP3;TRIM14
extracellular matrix organization (GO:0030198)	5/300	0.375099	0.526822	0	0	1.25263	1.22828	ADAMTS5;KIF9;LAMB3;CDH1;ADAMTS1
acylglycerol catabolic process (GO:0046464)	1935-01-01	0.376605	0.526822	0	0	2.16986	2.119	ABHD12
cellular response to virus (GO:0098586)	1935-01-01	0.376605	0.526822	0	0	2.16986	2.119	CCL5
regulation of phosphatidylinositol 3-kinase activity (GO:0043551)	1935-01-01	0.376605	0.526822	0	0	2.16986	2.119	IRS1
regulation of postsynaptic membrane potential (GO:0060078)	1935-01-01	0.376605	0.526822	0	0	2.16986	2.119	GRID2
regulation of regulated secretory pathway (GO:1903305)	1935-01-01	0.376605	0.526822	0	0	2.16986	2.119	SYT7
regulation of trans-synaptic signaling (GO:0099177)	1935-01-01	0.376605	0.526822	0	0	2.16986	2.119	GRID2
semaphorin-plexin signaling pathway (GO:0071526)	1935-01-01	0.376605	0.526822	0	0	2.16986	2.119	SEMA6B
maturation of SSU-rRNA (GO:0030490)	1935-01-01	0.376605	0.526822	0	0	2.16986	2.119	UTP4
muscle cell differentiation (GO:0042692)	1935-01-01	0.376605	0.526822	0	0	2.16986	2.119	TBX18
negative regulation of cell cycle G1/S phase transition (GO:1902807)	1935-01-01	0.376605	0.526822	0	0	2.16986	2.119	FHL1
negative regulation of epithelial cell migration (GO:0010633)	1935-01-01	0.376605	0.526822	0	0	2.16986	2.119	DUSP10
negative regulation of T cell proliferation (GO:0042130)	1935-01-01	0.376605	0.526822	0	0	2.16986	2.119	ARG1
peptidyl-tyrosine dephosphorylation (GO:0035335)	1935-01-01	0.376605	0.526822	0	0	2.16986	2.119	DUSP10
positive regulation of cell cycle G1/S phase transition (GO:1902808)	1935-01-01	0.376605	0.526822	0	0	2.16986	2.119	ADAMTS1
positive regulation of immunoglobulin production (GO:0002639)	1935-01-01	0.376605	0.526822	0	0	2.16986	2.119	XCL1
positive regulation of lymphocyte activation (GO:0051251)	1935-01-01	0.376605	0.526822	0	0	2.16986	2.119	TYROBP
regulation of neuron apoptotic process (GO:0043523)	1998-02-01	0.378852	0.528766	0	0	1.53791	1.49271	GRID2;F2R
regulation of peptidyl-serine phosphorylation (GO:0033135)	1998-02-01	0.378852	0.528766	0	0	1.53791	1.49271	OSM;DKK1
positive regulation of protein phosphorylation (GO:0001934)	6/371	0.378908	0.528766	0	0	1.21512	1.17923	IL3;GDF15;HFE;OSM;GDF3;EREG
organic anion transport (GO:0015711)	1999-02-01	0.38362	0.531673	0	0	1.52198	1.45821	RHAG;CFTR
regulation of defense response to virus by host (GO:0050691)	1936-01-01	0.384973	0.531673	0	0	2.10776	2.01203	TNFAIP3
regulation of embryonic development (GO:0045995)	1936-01-01	0.384973	0.531673	0	0	2.10776	2.01203	TLE6
cellular response to heat (GO:0034605)	1936-01-01	0.384973	0.531673	0	0	2.10776	2.01203	BAG3
dendrite morphogenesis (GO:0048813)	1936-01-01	0.384973	0.531673	0	0	2.10776	2.01203	BTBD3
regulation of mRNA processing (GO:0050684)	1936-01-01	0.384973	0.531673	0	0	2.10776	2.01203	SRSF3
endoderm formation (GO:0001706)	1936-01-01	0.384973	0.531673	0	0	2.10776	2.01203	LAMB3
regulation of receptor internalization (GO:0002090)	1936-01-01	0.384973	0.531673	0	0	2.10776	2.01203	DKK1
establishment of protein localization to plasma membrane (GO:0061951)	1936-01-01	0.384973	0.531673	0	0	2.10776	2.01203	RAB26
intrinsic apoptotic signaling pathway by p53 class mediator (GO:0072332)	1936-01-01	0.384973	0.531673	0	0	2.10776	2.01203	AEN
transferrin transport (GO:0033572)	1936-01-01	0.384973	0.531673	0	0	2.10776	2.01203	HFE
negative regulation of toll-like receptor signaling pathway (GO:0034122)	1936-01-01	0.384973	0.531673	0	0	2.10776	2.01203	TNFAIP3
positive regulation of T cell mediated immunity (GO:0002711)	1936-01-01	0.384973	0.531673	0	0	2.10776	2.01203	XCL1
positive regulation of translation (GO:0045727)	2/100	0.388373	0.535942	0	0	1.50637	1.42471	RPS6KB1;CCL5
regulation of actin cytoskeleton reorganization (GO:2000249)	1937-01-01	0.393229	0.536671	0	0	2.04911	1.91256	FES
regulation of glucose import (GO:0046324)	1937-01-01	0.393229	0.536671	0	0	2.04911	1.91256	IRS1
centromere complex assembly (GO:0034508)	1937-01-01	0.393229	0.536671	0	0	2.04911	1.91256	CENPV
regulation of intracellular pH (GO:0051453)	1937-01-01	0.393229	0.536671	0	0	2.04911	1.91256	CFTR
regulation of p38MAPK cascade (GO:1900744)	1937-01-01	0.393229	0.536671	0	0	2.04911	1.91256	DUSP10
regulation of transport (GO:0051049)	1937-01-01	0.393229	0.536671	0	0	2.04911	1.91256	FES
glutamate receptor signaling pathway (GO:0007215)	1937-01-01	0.393229	0.536671	0	0	2.04911	1.91256	GRID2
glutamine family amino acid metabolic process (GO:0009064)	1937-01-01	0.393229	0.536671	0	0	2.04911	1.91256	DDAH2
negative regulation of epithelial cell apoptotic process (GO:1904036)	1937-01-01	0.393229	0.536671	0	0	2.04911	1.91256	TNFAIP3
negative regulation of G1/S transition of mitotic cell cycle (GO:2000134)	1937-01-01	0.393229	0.536671	0	0	2.04911	1.91256	FHL1
negative regulation of stress-activated MAPK cascade (GO:0032873)	1937-01-01	0.393229	0.536671	0	0	2.04911	1.91256	DUSP10
neural crest cell migration (GO:0001755)	1937-01-01	0.393229	0.536671	0	0	2.04911	1.91256	SEMA6B
positive regulation of cytokinesis (GO:0032467)	1937-01-01	0.393229	0.536671	0	0	2.04911	1.91256	CENPV
positive regulation of exocytosis (GO:0045921)	1937-01-01	0.393229	0.536671	0	0	2.04911	1.91256	CFTR
cell junction assembly (GO:0034329)	2/102	0.397829	0.539194	0	0	1.47609	1.36056	GJC1;CDH1
regulation of proteasomal ubiquitin-dependent protein catabolic process (GO:0032434)	2/102	0.397829	0.539194	0	0	1.47609	1.36056	HFE;TRIB1
regulation of protein catabolic process (GO:0042176)	2/102	0.397829	0.539194	0	0	1.47609	1.36056	RAB26;TNFAIP3
intrinsic apoptotic signaling pathway (GO:0097193)	2/102	0.397829	0.539194	0	0	1.47609	1.36056	ERN1;PPP1R15A
positive regulation of cellular protein metabolic process (GO:0032270)	2/102	0.397829	0.539194	0	0	1.47609	1.36056	RPS6KB1;PERP
regulation of cell communication (GO:0010646)	1938-01-01	0.401375	0.539194	0	0	1.99362	1.8199	TBX18
regulation of phosphoprotein phosphatase activity (GO:0043666)	1938-01-01	0.401375	0.539194	0	0	1.99362	1.8199	PPP1R15A
response to cAMP (GO:0051591)	1938-01-01	0.401375	0.539194	0	0	1.99362	1.8199	CFTR
response to estradiol (GO:0032355)	1938-01-01	0.401375	0.539194	0	0	1.99362	1.8199	STAT5B
synaptic vesicle endocytosis (GO:0048488)	1938-01-01	0.401375	0.539194	0	0	1.99362	1.8199	SNCB
ventricular septum development (GO:0003281)	1938-01-01	0.401375	0.539194	0	0	1.99362	1.8199	HES1
mRNA destabilization (GO:0061157)	1938-01-01	0.401375	0.539194	0	0	1.99362	1.8199	ZFP36
negative regulation of innate immune response (GO:0045824)	1938-01-01	0.401375	0.539194	0	0	1.99362	1.8199	TNFAIP3
negative regulation of proteasomal protein catabolic process (GO:1901799)	1938-01-01	0.401375	0.539194	0	0	1.99362	1.8199	HFE
negative regulation of ubiquitin-dependent protein catabolic process (GO:2000059)	1938-01-01	0.401375	0.539194	0	0	1.99362	1.8199	HFE
positive regulation of cell development (GO:0010720)	1938-01-01	0.401375	0.539194	0	0	1.99362	1.8199	TYROBP
positive regulation of insulin secretion (GO:0032024)	1938-01-01	0.401375	0.539194	0	0	1.99362	1.8199	CFTR
positive regulation of potassium ion transport (GO:0043268)	1938-01-01	0.401375	0.539194	0	0	1.99362	1.8199	FHL1
positive regulation of production of molecular mediator of immune response (GO:0002702)	1938-01-01	0.401375	0.539194	0	0	1.99362	1.8199	XCL1
axonogenesis (GO:0007409)	4/240	0.401633	0.539194	0	0	1.25167	1.14179	SEMA6B;DOK5;CCK;RAP1GAP
neuron projection development (GO:0031175)	3/171	0.402517	0.539194	0	0	1.31833	1.1997	BTG2;RAB35;SGK1
nuclear-transcribed mRNA catabolic process (GO:0000956)	3/171	0.402517	0.539194	0	0	1.31833	1.1997	ZFP36;RPS6;MTPAP
positive regulation of I-kappaB kinase/NF-kappaB signaling (GO:0043123)	3/171	0.402517	0.539194	0	0	1.31833	1.1997	F2R;TNFRSF19;TRIM14
chromatin remodeling (GO:0006338)	2/103	0.402532	0.539194	0	0	1.4614	1.32985	INO80C;TAF6L
cellular metal ion homeostasis (GO:0006875)	2/104	0.407217	0.544106	0	0	1.447	1.3	CCL5;CHERP
steroid metabolic process (GO:0008202)	2/104	0.407217	0.544106	0	0	1.447	1.3	CYP27A1;HSD17B14
mRNA transport (GO:0051028)	2/104	0.407217	0.544106	0	0	1.447	1.3	ZFP36;SRSF3
regulation of exit from mitosis (GO:0007096)	1939-01-01	0.409412	0.544106	0	0	1.94106	1.73343	ANAPC11
regulation of ion transmembrane transporter activity (GO:0032412)	1939-01-01	0.409412	0.544106	0	0	1.94106	1.73343	FHL1
regulation of protein targeting to mitochondrion (GO:1903214)	1939-01-01	0.409412	0.544106	0	0	1.94106	1.73343	UBE2J2
regulation of viral entry into host cell (GO:0046596)	1939-01-01	0.409412	0.544106	0	0	1.94106	1.73343	TRIM14
mitochondrial electron transport, NADH to ubiquinone (GO:0006120)	1939-01-01	0.409412	0.544106	0	0	1.94106	1.73343	NDUFA8
negative regulation of secretion by cell (GO:1903531)	1939-01-01	0.409412	0.544106	0	0	1.94106	1.73343	OSM
phospholipid dephosphorylation (GO:0046839)	1939-01-01	0.409412	0.544106	0	0	1.94106	1.73343	PLPPR2
rRNA processing (GO:0006364)	3/173	0.409699	0.544106	0	0	1.30269	1.16243	UTP4;RPS6;MPHOSPH6
positive regulation of macromolecule metabolic process (GO:0010604)	6/384	0.40996	0.544106	0	0	1.17254	1.04555	EGR1;TYROBP;TESC;HFE;MITF;DKK1
regulation of JNK cascade (GO:0046328)	2/105	0.411885	0.546243	0	0	1.43288	1.27098	DUSP10;TNFRSF19
cation transport (GO:0006812)	3/174	0.41328	0.547675	0	0	1.295	1.1443	RHAG;SGK1;KCNK3
cellular response to peptide hormone stimulus (GO:0071375)	2/106	0.416535	0.549699	0	0	1.41903	1.24277	RPS6KB1;IRS1
regulation of nitric oxide biosynthetic process (GO:0045428)	1940-01-01	0.417341	0.549699	0	0	1.89119	1.65262	DDAH2
stem cell differentiation (GO:0048863)	1940-01-01	0.417341	0.549699	0	0	1.89119	1.65262	PSMD11
synaptic vesicle exocytosis (GO:0016079)	1940-01-01	0.417341	0.549699	0	0	1.89119	1.65262	SYT7
negative regulation of blood coagulation (GO:0030195)	1940-01-01	0.417341	0.549699	0	0	1.89119	1.65262	PLAU
negative regulation of cell-substrate adhesion (GO:0010812)	1940-01-01	0.417341	0.549699	0	0	1.89119	1.65262	AJAP1
negative regulation of I-kappaB kinase/NF-kappaB signaling (GO:0043124)	1940-01-01	0.417341	0.549699	0	0	1.89119	1.65262	TNFAIP3
positive regulation of double-strand break repair (GO:2000781)	1940-01-01	0.417341	0.549699	0	0	1.89119	1.65262	SPIDR
mRNA export from nucleus (GO:0006406)	2/107	0.421166	0.554317	0	0	1.40544	1.21533	PCID2;SRSF3
positive regulation of developmental process (GO:0051094)	3/177	0.423983	0.555787	0	0	1.27248	1.09187	CAMK2B;KRT10;TLE6
acylglycerol metabolic process (GO:0006639)	1941-01-01	0.425164	0.555787	0	0	1.84382	1.57698	ABHD12
regulation of cell development (GO:0060284)	1941-01-01	0.425164	0.555787	0	0	1.84382	1.57698	HES1
carbohydrate catabolic process (GO:0016052)	1941-01-01	0.425164	0.555787	0	0	1.84382	1.57698	HK2
cortical cytoskeleton organization (GO:0030865)	1941-01-01	0.425164	0.555787	0	0	1.84382	1.57698	RHOB
regulation of protein dephosphorylation (GO:0035304)	1941-01-01	0.425164	0.555787	0	0	1.84382	1.57698	PPP1R15A
import into cell (GO:0098657)	1941-01-01	0.425164	0.555787	0	0	1.84382	1.57698	SLC1A3
visual system development (GO:0150063)	1941-01-01	0.425164	0.555787	0	0	1.84382	1.57698	GDF3
negative regulation of cell-cell adhesion (GO:0022408)	1941-01-01	0.425164	0.555787	0	0	1.84382	1.57698	CDH1
negative regulation of immune response (GO:0050777)	3/178	0.427536	0.558467	0	0	1.26514	1.07501	PTGER2;GLP2R;TNFAIP3
regulation of chemokine production (GO:0032642)	1942-01-01	0.432883	0.561648	0	0	1.79876	1.50608	EGR1
regulation of DNA recombination (GO:0000018)	1942-01-01	0.432883	0.561648	0	0	1.79876	1.50608	SPIDR
regulation of double-strand break repair (GO:2000779)	1942-01-01	0.432883	0.561648	0	0	1.79876	1.50608	SPIDR
cellular respiration (GO:0045333)	1942-01-01	0.432883	0.561648	0	0	1.79876	1.50608	MTFR1
regulation of extrinsic apoptotic signaling pathway via death domain receptors (GO:1902041)	1942-01-01	0.432883	0.561648	0	0	1.79876	1.50608	TNFAIP3
regulation of nervous system development (GO:0051960)	1942-01-01	0.432883	0.561648	0	0	1.79876	1.50608	HES1
regulation of ubiquitin-dependent protein catabolic process (GO:2000058)	1942-01-01	0.432883	0.561648	0	0	1.79876	1.50608	HFE
heterophilic cell-cell adhesion via plasma membrane cell adhesion molecules (GO:0007157)	1942-01-01	0.432883	0.561648	0	0	1.79876	1.50608	GRID2
histone H3 acetylation (GO:0043966)	1942-01-01	0.432883	0.561648	0	0	1.79876	1.50608	TAF6L
regulation of protein kinase activity (GO:0045859)	2/110	0.434945	0.563902	0	0	1.36619	1.13741	TRIB1;EREG
regulation of cellular macromolecule biosynthetic process (GO:2000112)	7/468	0.437947	0.566161	0	0	1.12114	0.925679	ESRRA;TAF6L;BTG1;UTP4;NAB1;SP3;MITF
cellular divalent inorganic cation homeostasis (GO:0072503)	2/111	0.439499	0.566161	0	0	1.35359	1.11281	CCL5;CHERP
regulation of protein serine/threonine kinase activity (GO:0071900)	2/111	0.439499	0.566161	0	0	1.35359	1.11281	SERTAD1;TRIB1
Fc-epsilon receptor signaling pathway (GO:0038095)	2/111	0.439499	0.566161	0	0	1.35359	1.11281	JUN;PSMD11
regulation of cell-cell adhesion (GO:0022407)	1943-01-01	0.440498	0.566161	0	0	1.75584	1.43952	CDH1
cellular response to retinoic acid (GO:0071300)	1943-01-01	0.440498	0.566161	0	0	1.75584	1.43952	TESC
lipid modification (GO:0030258)	1943-01-01	0.440498	0.566161	0	0	1.75584	1.43952	PLPPR2
substantia nigra development (GO:0021762)	1943-01-01	0.440498	0.566161	0	0	1.75584	1.43952	CKB
myofibril assembly (GO:0030239)	1943-01-01	0.440498	0.566161	0	0	1.75584	1.43952	LMOD2
negative regulation of type I interferon production (GO:0032480)	1943-01-01	0.440498	0.566161	0	0	1.75584	1.43952	TNFAIP3
positive regulation of peptide hormone secretion (GO:0090277)	1943-01-01	0.440498	0.566161	0	0	1.75584	1.43952	HFE
regulation of canonical Wnt signaling pathway (GO:0060828)	4/253	0.440601	0.566161	0	0	1.18553	0.97168	PSMD11;DKK1;TLE6;PPP1CA
Fc receptor signaling pathway (GO:0038093)	2/112	0.444033	0.570148	0	0	1.34122	1.08888	JUN;PSMD11
embryonic organ morphogenesis (GO:0048562)	1944-01-01	0.448012	0.572716	0	0	1.71492	1.37697	HES1
intracellular protein transmembrane transport (GO:0065002)	1944-01-01	0.448012	0.572716	0	0	1.71492	1.37697	TIMM23B
mRNA stabilization (GO:0048255)	1944-01-01	0.448012	0.572716	0	0	1.71492	1.37697	ZFP36
neurogenesis (GO:0022008)	1944-01-01	0.448012	0.572716	0	0	1.71492	1.37697	BTBD3
positive regulation of cell division (GO:0051781)	1944-01-01	0.448012	0.572716	0	0	1.71492	1.37697	CENPV
positive regulation of receptor-mediated endocytosis (GO:0048260)	1944-01-01	0.448012	0.572716	0	0	1.71492	1.37697	HFE
histone modification (GO:0016570)	2/114	0.453039	0.577936	0	0	1.31713	1.04288	TAF6L;BRMS1L
positive regulation of kinase activity (GO:0033674)	2/114	0.453039	0.577936	0	0	1.31713	1.04288	PIFO;EREG
positive regulation of cell differentiation (GO:0045597)	4/258	0.455401	0.577936	0	0	1.16189	0.91392	ZFP36;BTG1;FES;GDF3
amino acid transmembrane transport (GO:0003333)	1945-01-01	0.455425	0.577936	0	0	1.67586	1.31811	MFSD12
negative regulation of T cell activation (GO:0050868)	1945-01-01	0.455425	0.577936	0	0	1.67586	1.31811	ARG1
neural crest cell development (GO:0014032)	1945-01-01	0.455425	0.577936	0	0	1.67586	1.31811	SEMA6B
positive regulation of chemotaxis (GO:0050921)	1945-01-01	0.455425	0.577936	0	0	1.67586	1.31811	XCL1
positive regulation of nervous system development (GO:0051962)	1945-01-01	0.455425	0.577936	0	0	1.67586	1.31811	GRID2
positive regulation of Notch signaling pathway (GO:0045747)	1945-01-01	0.455425	0.577936	0	0	1.67586	1.31811	MAML3
protein deacetylation (GO:0006476)	1945-01-01	0.455425	0.577936	0	0	1.67586	1.31811	BRMS1L
calcium ion transport (GO:0006816)	2/115	0.457511	0.579737	0	0	1.30541	1.02077	CCL5;NALCN
cellular response to molecule of bacterial origin (GO:0071219)	2/115	0.457511	0.579737	0	0	1.30541	1.02077	ZFP36;TNFAIP3
regulation of protein-containing complex assembly (GO:0043254)	2/116	0.461962	0.584228	0	0	1.29389	0.999238	KIF9;SPIDR
alpha-amino acid metabolic process (GO:1901605)	1946-01-01	0.462738	0.584228	0	0	1.63854	1.26264	DDAH2
regulation of B cell proliferation (GO:0030888)	1946-01-01	0.462738	0.584228	0	0	1.63854	1.26264	TYROBP
regulation of double-strand break repair via homologous recombination (GO:0010569)	1946-01-01	0.462738	0.584228	0	0	1.63854	1.26264	SPIDR
regulation of fibroblast proliferation (GO:0048145)	1946-01-01	0.462738	0.584228	0	0	1.63854	1.26264	EREG
positive regulation of cell projection organization (GO:0031346)	2/117	0.466392	0.588413	0	0	1.28258	0.978259	CAMK2B;FES
regulation of cellular metabolic process (GO:0031323)	1947-01-01	0.469954	0.590761	0	0	1.60283	1.21033	DKK1
embryonic heart tube morphogenesis (GO:0003143)	1947-01-01	0.469954	0.590761	0	0	1.60283	1.21033	HES1
regulation of synapse assembly (GO:0051963)	1947-01-01	0.469954	0.590761	0	0	1.60283	1.21033	GRID2
histone deacetylation (GO:0016575)	1947-01-01	0.469954	0.590761	0	0	1.60283	1.21033	BRMS1L
positive regulation of cell-cell adhesion (GO:0022409)	1947-01-01	0.469954	0.590761	0	0	1.60283	1.21033	CCL5
regulation of cellular response to stress (GO:0080135)	2/118	0.4708	0.591395	0	0	1.27145	0.957816	CAMK2B;BAG3
negative regulation of Wnt signaling pathway (GO:0030178)	3/191	0.472954	0.593672	0	0	1.17688	0.881195	PSMD11;DKK1;TLE6
neutrophil activation involved in immune response (GO:0002283)	7/485	0.474791	0.595547	0	0	1.08032	0.804707	TYROBP;PSMD11;ARG1;PLAU;OLR1;DNASE1;FTL
substrate adhesion-dependent cell spreading (GO:0034446)	1948-01-01	0.477073	0.596686	0	0	1.56865	1.16093	LAMB3
negative regulation of MAP kinase activity (GO:0043407)	1948-01-01	0.477073	0.596686	0	0	1.56865	1.16093	DUSP10
positive regulation of DNA repair (GO:0045739)	1948-01-01	0.477073	0.596686	0	0	1.56865	1.16093	SPIDR
positive regulation of endocytosis (GO:0045807)	1948-01-01	0.477073	0.596686	0	0	1.56865	1.16093	HFE
cytoskeleton organization (GO:0007010)	2/120	0.47955	0.599351	0	0	1.24978	0.91847	TNFAIP3;RHOB
adherens junction organization (GO:0034332)	1949-01-01	0.484098	0.60157	0	0	1.53589	1.11424	CDH1
regulation of cellular localization (GO:0060341)	1949-01-01	0.484098	0.60157	0	0	1.53589	1.11424	FES
cellular response to mechanical stimulus (GO:0071260)	1949-01-01	0.484098	0.60157	0	0	1.53589	1.11424	TNFRSF8
response to glucose (GO:0009749)	1949-01-01	0.484098	0.60157	0	0	1.53589	1.11424	ERN1
inner mitochondrial membrane organization (GO:0007007)	1949-01-01	0.484098	0.60157	0	0	1.53589	1.11424	TMEM11
secondary alcohol metabolic process (GO:1902652)	1949-01-01	0.484098	0.60157	0	0	1.53589	1.11424	CYP27A1
positive regulation of actin filament polymerization (GO:0030838)	1949-01-01	0.484098	0.60157	0	0	1.53589	1.11424	LMOD2
positive regulation of reactive oxygen species metabolic process (GO:2000379)	1949-01-01	0.484098	0.60157	0	0	1.53589	1.11424	TYROBP
actin polymerization or depolymerization (GO:0008154)	1950-01-01	0.491028	0.607572	0	0	1.50447	1.07006	PSTPIP2
regulation of complement activation (GO:0030449)	1950-01-01	0.491028	0.607572	0	0	1.50447	1.07006	C5AR2
ribosome assembly (GO:0042255)	1950-01-01	0.491028	0.607572	0	0	1.50447	1.07006	RRS1
iron ion transport (GO:0006826)	1950-01-01	0.491028	0.607572	0	0	1.50447	1.07006	HFE
negative regulation of ERK1 and ERK2 cascade (GO:0070373)	1950-01-01	0.491028	0.607572	0	0	1.50447	1.07006	DUSP10
neuron migration (GO:0001764)	1950-01-01	0.491028	0.607572	0	0	1.50447	1.07006	CCK
positive regulation of multicellular organismal process (GO:0051240)	5/345	0.492855	0.609399	0	0	1.08432	0.767201	HHLA2;F2R;ADRA1D;TLE6;EREG
organelle organization (GO:0006996)	6/420	0.49471	0.611257	0	0	1.06859	0.752057	ESRRA;KIF9;TMEM11;TNFAIP3;MTFR1;PPRC1
regulation of cellular amine metabolic process (GO:0033238)	1951-01-01	0.497865	0.612974	0	0	1.47431	1.02822	PSMD11
DNA duplex unwinding (GO:0032508)	1951-01-01	0.497865	0.612974	0	0	1.47431	1.02822	SUPV3L1
intrinsic apoptotic signaling pathway in response to DNA damage (GO:0008630)	1951-01-01	0.497865	0.612974	0	0	1.47431	1.02822	AEN
mitotic metaphase plate congression (GO:0007080)	1951-01-01	0.497865	0.612974	0	0	1.47431	1.02822	RRS1
negative regulation of protein ubiquitination (GO:0031397)	1951-01-01	0.497865	0.612974	0	0	1.47431	1.02822	TNFAIP3
protein phosphorylation (GO:0006468)	7/496	0.498312	0.613089	0	0	1.05541	0.735124	ERN1;CAMK2B;BRD2;RPS6KB1;FES;TRIB1;SGK1
regulation of phosphorylation (GO:0042325)	2/125	0.501034	0.615566	0	0	1.19867	0.828377	CCL5;EREG
regulation of protein secretion (GO:0050708)	2/125	0.501034	0.615566	0	0	1.19867	0.828377	CCL5;SYT7
inorganic cation transmembrane transport (GO:0098662)	4/274	0.501812	0.616086	0	0	1.09214	0.753065	SLC1A3;RHAG;NALCN;KCNK3
regulation of macromolecule metabolic process (GO:0060255)	3/200	0.503423	0.61647	0	0	1.12259	0.770464	CDH1;TRIM14;DKK1
amide biosynthetic process (GO:0043604)	1952-01-01	0.504611	0.61647	0	0	1.44533	0.988557	ARG1
regulation of intrinsic apoptotic signaling pathway (GO:2001242)	1952-01-01	0.504611	0.61647	0	0	1.44533	0.988557	RTKN2
fatty acid beta-oxidation (GO:0006635)	1952-01-01	0.504611	0.61647	0	0	1.44533	0.988557	ACOT8
sprouting angiogenesis (GO:0002040)	1952-01-01	0.504611	0.61647	0	0	1.44533	0.988557	BMPER
negative regulation of protein-containing complex assembly (GO:0031333)	1952-01-01	0.504611	0.61647	0	0	1.44533	0.988557	DKK1
plasma membrane bounded cell projection morphogenesis (GO:0120039)	1952-01-01	0.504611	0.61647	0	0	1.44533	0.988557	SGK1
supramolecular fiber organization (GO:0097435)	5/351	0.508033	0.619803	0	0	1.06519	0.721355	LAMB3;SLAIN2;TLE6;RHOB;LMOD2
generation of neurons (GO:0048699)	3/202	0.510072	0.619803	0	0	1.1112	0.748063	HES1;CCK;IER2
cardiac muscle tissue development (GO:0048738)	1953-01-01	0.511266	0.619803	0	0	1.41746	0.950923	TBX18
regulation of DNA replication (GO:0006275)	1953-01-01	0.511266	0.619803	0	0	1.41746	0.950923	EREG
regulation of immune effector process (GO:0002697)	1953-01-01	0.511266	0.619803	0	0	1.41746	0.950923	C5AR2
heart morphogenesis (GO:0003007)	1953-01-01	0.511266	0.619803	0	0	1.41746	0.950923	HES1
IRE1-mediated unfolded protein response (GO:0036498)	1953-01-01	0.511266	0.619803	0	0	1.41746	0.950923	ERN1
negative regulation of cysteine-type endopeptidase activity (GO:2000117)	1953-01-01	0.511266	0.619803	0	0	1.41746	0.950923	PCID2
positive regulation of chemokine production (GO:0032722)	1953-01-01	0.511266	0.619803	0	0	1.41746	0.950923	EGR1
positive regulation of macroautophagy (GO:0016239)	1953-01-01	0.511266	0.619803	0	0	1.41746	0.950923	BAG3
positive regulation of NIK/NF-kappaB signaling (GO:1901224)	1953-01-01	0.511266	0.619803	0	0	1.41746	0.950923	RTKN2
axon guidance (GO:0007411)	3/203	0.513379	0.621823	0	0	1.10558	0.73714	SEMA6B;DOK5;RAP1GAP
plasma membrane bounded cell projection organization (GO:0120036)	2/128	0.513649	0.621823	0	0	1.16995	0.779438	BTG2;RAB35
cellular response to insulin stimulus (GO:0032869)	2/129	0.517807	0.622116	0	0	1.16068	0.763903	RPS6KB1;IRS1
muscle contraction (GO:0006936)	2/129	0.517807	0.622116	0	0	1.16068	0.763903	GJC1;LMOD2
regulation of cellular amino acid metabolic process (GO:0006521)	1954-01-01	0.517833	0.622116	0	0	1.39064	0.915187	PSMD11
regulation of cyclin-dependent protein kinase activity (GO:1904029)	1954-01-01	0.517833	0.622116	0	0	1.39064	0.915187	SERTAD1
regulation of humoral immune response (GO:0002920)	1954-01-01	0.517833	0.622116	0	0	1.39064	0.915187	C5AR2
regulation of megakaryocyte differentiation (GO:0045652)	1954-01-01	0.517833	0.622116	0	0	1.39064	0.915187	TESC
cytoplasmic microtubule organization (GO:0031122)	1954-01-01	0.517833	0.622116	0	0	1.39064	0.915187	SLAIN2
regulation of potassium ion transmembrane transport (GO:1901379)	1954-01-01	0.517833	0.622116	0	0	1.39064	0.915187	FHL1
regulation of proteolysis (GO:0030162)	1954-01-01	0.517833	0.622116	0	0	1.39064	0.915187	PERP
unsaturated fatty acid metabolic process (GO:0033559)	1954-01-01	0.517833	0.622116	0	0	1.39064	0.915187	ACOT8
negative regulation of viral genome replication (GO:0045071)	1954-01-01	0.517833	0.622116	0	0	1.39064	0.915187	CCL5
gene expression (GO:0010467)	5/356	0.520542	0.624939	0	0	1.04974	0.685361	TESC;RPS6;MRPL27;SRSF3;TSPAN32
protein targeting to mitochondrion (GO:0006626)	1955-01-01	0.524311	0.627727	0	0	1.36482	0.881224	TIMM23B
pyruvate metabolic process (GO:0006090)	1955-01-01	0.524311	0.627727	0	0	1.36482	0.881224	HK2
negative regulation of cytokine-mediated signaling pathway (GO:0001960)	1955-01-01	0.524311	0.627727	0	0	1.36482	0.881224	ARG1
negative regulation of protein modification by small protein conjugation or removal (GO:1903321)	1955-01-01	0.524311	0.627727	0	0	1.36482	0.881224	TNFAIP3
autophagosome organization (GO:1905037)	1956-01-01	0.530703	0.632327	0	0	1.33994	0.848922	EMC6
blood vessel morphogenesis (GO:0048514)	1956-01-01	0.530703	0.632327	0	0	1.33994	0.848922	HES1
Rho protein signal transduction (GO:0007266)	1956-01-01	0.530703	0.632327	0	0	1.33994	0.848922	RHOB
sensory organ development (GO:0007423)	1956-01-01	0.530703	0.632327	0	0	1.33994	0.848922	GDF3
nuclear-transcribed mRNA catabolic process, deadenylation-dependent decay (GO:0000288)	1956-01-01	0.530703	0.632327	0	0	1.33994	0.848922	ZFP36
peptidyl-tyrosine modification (GO:0018212)	1956-01-01	0.530703	0.632327	0	0	1.33994	0.848922	FES
positive regulation of establishment of protein localization to mitochondrion (GO:1903749)	1956-01-01	0.530703	0.632327	0	0	1.33994	0.848922	UBE2J2
regulation of bone mineralization (GO:0030500)	1957-01-01	0.537009	0.636781	0	0	1.31594	0.818175	ANKH
renal system development (GO:0072001)	1957-01-01	0.537009	0.636781	0	0	1.31594	0.818175	TBX18
positive regulation of cell junction assembly (GO:1901890)	1957-01-01	0.537009	0.636781	0	0	1.31594	0.818175	GRID2
positive regulation of gene expression, epigenetic (GO:0045815)	1957-01-01	0.537009	0.636781	0	0	1.31594	0.818175	SERTAD1
positive regulation of interferon-gamma production (GO:0032729)	1957-01-01	0.537009	0.636781	0	0	1.31594	0.818175	CD226
positive regulation of proteolysis (GO:0045862)	1957-01-01	0.537009	0.636781	0	0	1.31594	0.818175	PERP
protein K48-linked ubiquitination (GO:0070936)	1957-01-01	0.537009	0.636781	0	0	1.31594	0.818175	TNFAIP3
proteolysis (GO:0006508)	4/287	0.538222	0.637784	0	0	1.04128	0.645055	NLN;CPM;PLAU;OLR1
autophagosome assembly (GO:0000045)	1958-01-01	0.543231	0.640223	0	0	1.29279	0.788888	EMC6
regulation of neurotransmitter receptor activity (GO:0099601)	1958-01-01	0.543231	0.640223	0	0	1.29279	0.788888	CAMK2B
regulation of phagocytosis (GO:0050764)	1958-01-01	0.543231	0.640223	0	0	1.29279	0.788888	SYT7
eye development (GO:0001654)	1958-01-01	0.543231	0.640223	0	0	1.29279	0.788888	GDF3
fat cell differentiation (GO:0045444)	1958-01-01	0.543231	0.640223	0	0	1.29279	0.788888	METRNL
regulation of tumor necrosis factor-mediated signaling pathway (GO:0010803)	1958-01-01	0.543231	0.640223	0	0	1.29279	0.788888	TNFAIP3
nucleosome assembly (GO:0006334)	1958-01-01	0.543231	0.640223	0	0	1.29279	0.788888	BRD2
positive regulation of protein binding (GO:0032092)	1958-01-01	0.543231	0.640223	0	0	1.29279	0.788888	HFE
cellular calcium ion homeostasis (GO:0006874)	2/136	0.546247	0.642905	0	0	1.09965	0.664942	CCL5;CHERP
negative regulation of inflammatory response to antigenic stimulus (GO:0002862)	2/136	0.546247	0.642905	0	0	1.09965	0.664942	PTGER2;GLP2R
protein polymerization (GO:0051258)	1959-01-01	0.549369	0.644831	0	0	1.27044	0.760972	PSTPIP2
regulation of secretion by cell (GO:1903530)	1959-01-01	0.549369	0.644831	0	0	1.27044	0.760972	RAB26
response to reactive oxygen species (GO:0000302)	1959-01-01	0.549369	0.644831	0	0	1.27044	0.760972	JUN
selective autophagy (GO:0061912)	1959-01-01	0.549369	0.644831	0	0	1.27044	0.760972	CFTR
regulation of inflammatory response to antigenic stimulus (GO:0002861)	2/137	0.550213	0.645385	0	0	1.09145	0.652086	PTGER2;GLP2R
homophilic cell adhesion via plasma membrane adhesion molecules (GO:0007156)	1960-01-01	0.555426	0.651059	0	0	1.24884	0.734344	CDH1
B cell differentiation (GO:0030183)	1961-01-01	0.561401	0.65651	0	0	1.22797	0.708929	KLF6
O-glycan processing (GO:0016266)	1961-01-01	0.561401	0.65651	0	0	1.22797	0.708929	GXYLT2
positive regulation of interleukin-8 production (GO:0032757)	1961-01-01	0.561401	0.65651	0	0	1.22797	0.708929	F2R
enzyme linked receptor protein signaling pathway (GO:0007167)	2/140	0.561966	0.65651	0	0	1.06756	0.615249	FES;MTSS1
transcription initiation from RNA polymerase II promoter (GO:0006367)	2/140	0.561966	0.65651	0	0	1.06756	0.615249	ESRRA;MAML3
regulation of cell cycle (GO:0051726)	4/296	0.562632	0.656845	0	0	1.00872	0.580144	ERN1;PPP1R15A;JUN;RHOB
regulation of neurogenesis (GO:0050767)	1962-01-01	0.567296	0.660957	0	0	1.20777	0.684655	HES1
response to retinoic acid (GO:0032526)	1962-01-01	0.567296	0.660957	0	0	1.20777	0.684655	TESC
negative regulation of kinase activity (GO:0033673)	1962-01-01	0.567296	0.660957	0	0	1.20777	0.684655	TRIB1
Ras protein signal transduction (GO:0007265)	2/142	0.569679	0.663288	0	0	1.0522	0.592055	JUN;RHOB
anterior/posterior pattern specification (GO:0009952)	1963-01-01	0.573112	0.665056	0	0	1.18823	0.661457	HES1
cell cycle G1/S phase transition (GO:0044843)	1963-01-01	0.573112	0.665056	0	0	1.18823	0.661457	RPS6KB1
negative regulation of endopeptidase activity (GO:0010951)	1963-01-01	0.573112	0.665056	0	0	1.18823	0.661457	PCID2
positive regulation of Ras protein signal transduction (GO:0046579)	1963-01-01	0.573112	0.665056	0	0	1.18823	0.661457	F2R
positive regulation of viral process (GO:0048524)	1963-01-01	0.573112	0.665056	0	0	1.18823	0.661457	CCL5
neuron development (GO:0048666)	2/143	0.573499	0.665059	0	0	1.04469	0.580845	BTG2;RAB35
antimicrobial humoral immune response mediated by antimicrobial peptide (GO:0061844)	1964-01-01	0.578851	0.669031	0	0	1.16931	0.639275	REG1A
regulation of cellular ketone metabolic process (GO:0010565)	1964-01-01	0.578851	0.669031	0	0	1.16931	0.639275	PSMD11
negative regulation of intrinsic apoptotic signaling pathway (GO:2001243)	1964-01-01	0.578851	0.669031	0	0	1.16931	0.639275	RTKN2
plasma membrane organization (GO:0007009)	1964-01-01	0.578851	0.669031	0	0	1.16931	0.639275	SYT7
pre-replicative complex assembly (GO:0036388)	1964-01-01	0.578851	0.669031	0	0	1.16931	0.639275	PSMD11
cellular response to type I interferon (GO:0071357)	1965-01-01	0.584512	0.674228	0	0	1.15098	0.618052	EGR1
regulation of RNA metabolic process (GO:0051252)	1965-01-01	0.584512	0.674228	0	0	1.15098	0.618052	MITF
type I interferon signaling pathway (GO:0060337)	1965-01-01	0.584512	0.674228	0	0	1.15098	0.618052	EGR1
chemical synaptic transmission (GO:0007268)	4/306	0.588914	0.678417	0	0	0.974814	0.516141	GRID2;SLC1A3;SNCB;KCNK3
cell-cell junction assembly (GO:0007043)	1966-01-01	0.590098	0.678417	0	0	1.13322	0.597735	GJC1
embryonic organ development (GO:0048568)	1966-01-01	0.590098	0.678417	0	0	1.13322	0.597735	IL3
regulation of protein localization (GO:0032880)	1966-01-01	0.590098	0.678417	0	0	1.13322	0.597735	TRIM14
positive regulation of cell cycle (GO:0045787)	1966-01-01	0.590098	0.678417	0	0	1.13322	0.597735	RPS6KB1
regulation of gene silencing by miRNA (GO:0060964)	1967-01-01	0.595609	0.682944	0	0	1.11599	0.578275	ZFP36
regulation of viral genome replication (GO:0045069)	1967-01-01	0.595609	0.682944	0	0	1.11599	0.578275	CCL5
transcription elongation from RNA polymerase II promoter (GO:0006368)	1967-01-01	0.595609	0.682944	0	0	1.11599	0.578275	PCID2
positive regulation of catabolic process (GO:0009896)	1967-01-01	0.595609	0.682944	0	0	1.11599	0.578275	TNFAIP3
canonical Wnt signaling pathway (GO:0060070)	1968-01-01	0.601046	0.687815	0	0	1.09928	0.559625	PPP1CA
regulation of myeloid cell differentiation (GO:0045637)	1968-01-01	0.601046	0.687815	0	0	1.09928	0.559625	FES
interferon-gamma-mediated signaling pathway (GO:0060333)	1968-01-01	0.601046	0.687815	0	0	1.09928	0.559625	CAMK2B
cell chemotaxis (GO:0060326)	1969-01-01	0.60641	0.691624	0	0	1.08306	0.541744	HBEGF
cellular response to calcium ion (GO:0071277)	1969-01-01	0.60641	0.691624	0	0	1.08306	0.541744	SYT7
DNA-templated transcription, elongation (GO:0006354)	1969-01-01	0.60641	0.691624	0	0	1.08306	0.541744	PCID2
peptidyl-tyrosine phosphorylation (GO:0018108)	1969-01-01	0.60641	0.691624	0	0	1.08306	0.541744	FES
positive regulation of MAP kinase activity (GO:0043406)	1969-01-01	0.60641	0.691624	0	0	1.08306	0.541744	DKK1
negative regulation of protein phosphorylation (GO:0001933)	2/152	0.606764	0.691624	0	0	0.981554	0.490399	TRIB1;DKK1
cilium assembly (GO:0060271)	4/314	0.609265	0.694018	0	0	0.949267	0.470364	EHD4;CEP135;HAUS7;EXOC6
positive regulation of Wnt signaling pathway (GO:0030177)	2/153	0.610337	0.694783	0	0	0.975004	0.481403	PSMD11;TNFAIP3
defense response to Gram-positive bacterium (GO:0050830)	1970-01-01	0.611702	0.694971	0	0	1.06731	0.524592	FCN2
fatty acid catabolic process (GO:0009062)	1970-01-01	0.611702	0.694971	0	0	1.06731	0.524592	ACOT8
sterol metabolic process (GO:0016125)	1970-01-01	0.611702	0.694971	0	0	1.06731	0.524592	CYP27A1
protein tetramerization (GO:0051262)	1971-01-01	0.616924	0.698161	0	0	1.05201	0.508129	KRT10
gland development (GO:0048732)	1971-01-01	0.616924	0.698161	0	0	1.05201	0.508129	HES1
histone acetylation (GO:0016573)	1971-01-01	0.616924	0.698161	0	0	1.05201	0.508129	TAF6L
myeloid leukocyte differentiation (GO:0002573)	1971-01-01	0.616924	0.698161	0	0	1.05201	0.508129	TYROBP
negative regulation of neuron apoptotic process (GO:0043524)	1971-01-01	0.616924	0.698161	0	0	1.05201	0.508129	F2R
positive regulation of cellular protein localization (GO:1903829)	1971-01-01	0.616924	0.698161	0	0	1.05201	0.508129	TYROBP
positive regulation of NF-kappaB transcription factor activity (GO:0051092)	2/155	0.617408	0.698254	0	0	0.96216	0.463978	RTKN2;TRIM14
regulation of signal transduction by p53 class mediator (GO:1901796)	2/156	0.620907	0.700609	0	0	0.955864	0.455541	RRS1;SGK1
cell junction organization (GO:0034330)	1972-01-01	0.622075	0.700609	0	0	1.03714	0.492323	SNCB
cell morphogenesis involved in differentiation (GO:0000904)	1972-01-01	0.622075	0.700609	0	0	1.03714	0.492323	LAMB3
extrinsic apoptotic signaling pathway (GO:0097191)	1972-01-01	0.622075	0.700609	0	0	1.03714	0.492323	BAG3
positive regulation of secretion by cell (GO:1903532)	1972-01-01	0.622075	0.700609	0	0	1.03714	0.492323	CFTR
phosphorylation (GO:0016310)	5/400	0.623953	0.700609	0	0	0.930693	0.43899	ERN1;CAMK2B;BRD2;TRIB1;SGK1
neutrophil degranulation (GO:0043312)	6/481	0.626992	0.700609	0	0	0.928421	0.433407	TYROBP;PSMD11;ARG1;PLAU;OLR1;FTL
antigen processing and presentation of exogenous peptide antigen via MHC class I, TAP-dependent (GO:0002479)	1973-01-01	0.627158	0.700609	0	0	1.02268	0.477139	PSMD11
regulation of actin filament polymerization (GO:0030833)	1973-01-01	0.627158	0.700609	0	0	1.02268	0.477139	LMOD2
regulation of actin filament-based process (GO:0032970)	1973-01-01	0.627158	0.700609	0	0	1.02268	0.477139	RHOB
regulation of hydrolase activity (GO:0051336)	1973-01-01	0.627158	0.700609	0	0	1.02268	0.477139	RAP1GAP
chromatin assembly (GO:0031497)	1973-01-01	0.627158	0.700609	0	0	1.02268	0.477139	BRD2
defense response to Gram-negative bacterium (GO:0050829)	1973-01-01	0.627158	0.700609	0	0	1.02268	0.477139	FCN2
regulation of Rho protein signal transduction (GO:0035023)	1973-01-01	0.627158	0.700609	0	0	1.02268	0.477139	F2R
insulin receptor signaling pathway (GO:0008286)	1973-01-01	0.627158	0.700609	0	0	1.02268	0.477139	IRS1
ubiquitin-dependent ERAD pathway (GO:0030433)	1973-01-01	0.627158	0.700609	0	0	1.02268	0.477139	UBE2J2
negative regulation of cell adhesion (GO:0007162)	1973-01-01	0.627158	0.700609	0	0	1.02268	0.477139	CDH1
neurotransmitter transport (GO:0006836)	1973-01-01	0.627158	0.700609	0	0	1.02268	0.477139	SLC1A3
positive regulation of JNK cascade (GO:0046330)	1973-01-01	0.627158	0.700609	0	0	1.02268	0.477139	TNFRSF19
T cell receptor signaling pathway (GO:0050852)	2/158	0.62783	0.700908	0	0	0.943513	0.439192	PSMD11;HHLA2
negative regulation of gene expression (GO:0010629)	4/322	0.628991	0.701753	0	0	0.925005	0.428868	ERN1;BTG2;CENPV;ZFP36
proteolysis involved in cellular protein catabolic process (GO:0051603)	1974-01-01	0.632172	0.704003	0	0	1.00862	0.462546	TNFAIP3
NIK/NF-kappaB signaling (GO:0038061)	1974-01-01	0.632172	0.704003	0	0	1.00862	0.462546	PSMD11
membrane organization (GO:0061024)	3/242	0.632224	0.704003	0	0	0.923328	0.423357	CFTR;EREG;HBEGF
regulation of transcription from RNA polymerase II promoter in response to hypoxia (GO:0061418)	1975-01-01	0.637119	0.707186	0	0	0.994939	0.448517	PSMD11
integrin-mediated signaling pathway (GO:0007229)	1975-01-01	0.637119	0.707186	0	0	0.994939	0.448517	ADAMTS1
nucleic acid phosphodiester bond hydrolysis (GO:0090305)	1975-01-01	0.637119	0.707186	0	0	0.994939	0.448517	DNASE1
positive regulation of lymphocyte proliferation (GO:0050671)	1975-01-01	0.637119	0.707186	0	0	0.994939	0.448517	CCL5
positive regulation of T cell activation (GO:0050870)	1975-01-01	0.637119	0.707186	0	0	0.994939	0.448517	CCL5
anterograde trans-synaptic signaling (GO:0098916)	3/244	0.637748	0.707432	0	0	0.915572	0.411835	SLC1A3;SNCB;KCNK3
neutrophil mediated immunity (GO:0002446)	6/488	0.640861	0.708527	0	0	0.914605	0.406946	TYROBP;PSMD11;ARG1;PLAU;OLR1;FTL
peptide biosynthetic process (GO:0043043)	2/162	0.641382	0.708527	0	0	0.919737	0.408483	RPS6;MRPL27
actomyosin structure organization (GO:0031032)	1976-01-01	0.642	0.708527	0	0	0.981623	0.435023	LMOD2
regulation of cell division (GO:0051302)	1976-01-01	0.642	0.708527	0	0	0.981623	0.435023	TLE6
cellular response to hormone stimulus (GO:0032870)	1976-01-01	0.642	0.708527	0	0	0.981623	0.435023	STAT5B
establishment of protein localization to organelle (GO:0072594)	1976-01-01	0.642	0.708527	0	0	0.981623	0.435023	HK2
water-soluble vitamin metabolic process (GO:0006767)	1976-01-01	0.642	0.708527	0	0	0.981623	0.435023	SLC25A32
positive regulation of growth (GO:0045927)	1976-01-01	0.642	0.708527	0	0	0.981623	0.435023	SUPV3L1
positive regulation of DNA-binding transcription factor activity (GO:0051091)	3/246	0.643214	0.709415	0	0	0.907943	0.400655	RTKN2;TRIM14;PPRC1
cholesterol metabolic process (GO:0008203)	1977-01-01	0.646816	0.712482	0	0	0.968658	0.422038	CYP27A1
regulation of organelle assembly (GO:1902115)	1977-01-01	0.646816	0.712482	0	0	0.968658	0.422038	KIF9
double-strand break repair (GO:0006302)	2/164	0.648011	0.713347	0	0	0.908289	0.394059	ZSWIM7;SPIDR
regulation of neuron projection development (GO:0010975)	2/165	0.65129	0.715899	0	0	0.902671	0.387066	CAMK2B;FES
antigen processing and presentation of exogenous peptide antigen via MHC class I (GO:0042590)	1978-01-01	0.651567	0.715899	0	0	0.956029	0.40954	PSMD11
negative regulation of apoptotic signaling pathway (GO:2001234)	1978-01-01	0.651567	0.715899	0	0	0.956029	0.40954	RTKN2
axon development (GO:0061564)	1979-01-01	0.656254	0.719228	0	0	0.943724	0.397504	CCK
negative regulation of NF-kappaB transcription factor activity (GO:0032088)	1979-01-01	0.656254	0.719228	0	0	0.943724	0.397504	TNFAIP3
positive regulation of proteasomal ubiquitin-dependent protein catabolic process (GO:0032436)	1979-01-01	0.656254	0.719228	0	0	0.943724	0.397504	TRIB1
positive regulation of ubiquitin-dependent protein catabolic process (GO:2000060)	1979-01-01	0.656254	0.719228	0	0	0.943724	0.397504	TRIB1
regulation of NIK/NF-kappaB signaling (GO:1901222)	1980-01-01	0.660878	0.721673	0	0	0.931731	0.385909	RTKN2
regulation of organelle organization (GO:0033043)	1980-01-01	0.660878	0.721673	0	0	0.931731	0.385909	CENPV
glycerophospholipid metabolic process (GO:0006650)	1980-01-01	0.660878	0.721673	0	0	0.931731	0.385909	ABHD12
negative regulation of extrinsic apoptotic signaling pathway (GO:2001237)	1980-01-01	0.660878	0.721673	0	0	0.931731	0.385909	TNFAIP3
positive regulation of cell adhesion (GO:0045785)	1980-01-01	0.660878	0.721673	0	0	0.931731	0.385909	CCL5
DNA-templated transcription, initiation (GO:0006352)	2/168	0.660979	0.721673	0	0	0.886222	0.366925	ESRRA;MAML3
positive regulation of phosphorylation (GO:0042327)	3/253	0.661888	0.722211	0	0	0.882204	0.36405	CCL5;PIFO;EREG
peptidyl-serine modification (GO:0018209)	2/169	0.664161	0.724236	0	0	0.88087	0.360479	RPS6KB1;SGK1
activation of cysteine-type endopeptidase activity involved in apoptotic process (GO:0006919)	1981-01-01	0.665441	0.724267	0	0	0.920037	0.374736	F2R
negative regulation of protein modification process (GO:0031400)	1981-01-01	0.665441	0.724267	0	0	0.920037	0.374736	PPP1R15A
positive regulation of cellular amide metabolic process (GO:0034250)	1981-01-01	0.665441	0.724267	0	0	0.920037	0.374736	RPS6KB1
cell-cell adhesion via plasma-membrane adhesion molecules (GO:0098742)	2/170	0.667319	0.725855	0	0	0.875582	0.354162	GRID2;CDH1
regulation of cyclin-dependent protein serine/threonine kinase activity (GO:0000079)	1982-01-01	0.669942	0.727797	0	0	0.908633	0.363966	SERTAD1
regulation of G protein-coupled receptor signaling pathway (GO:0008277)	1982-01-01	0.669942	0.727797	0	0	0.908633	0.363966	CCL5
regulation of osteoblast differentiation (GO:0045667)	1983-01-01	0.674383	0.731249	0	0	0.897506	0.353579	CRIM1
glycoprotein biosynthetic process (GO:0009101)	1983-01-01	0.674383	0.731249	0	0	0.897506	0.353579	SERP2
long-chain fatty acid metabolic process (GO:0001676)	1983-01-01	0.674383	0.731249	0	0	0.897506	0.353579	ACOT8
organelle assembly (GO:0070925)	5/425	0.676411	0.732989	0	0	0.874163	0.341758	EHD4;HAUS7;EXOC6;EMC6;LMOD2
regulation of cytokinesis (GO:0032465)	1984-01-01	0.678764	0.733252	0	0	0.886648	0.343559	CENPV
spindle assembly (GO:0051225)	1984-01-01	0.678764	0.733252	0	0	0.886648	0.343559	HAUS7
lymphocyte differentiation (GO:0030098)	1984-01-01	0.678764	0.733252	0	0	0.886648	0.343559	KLF6
vascular transport (GO:0010232)	1984-01-01	0.678764	0.733252	0	0	0.886648	0.343559	SLC1A3
nuclear export (GO:0051168)	1984-01-01	0.678764	0.733252	0	0	0.886648	0.343559	SRSF3
cellular component assembly (GO:0022607)	3/261	0.682354	0.735632	0	0	0.854498	0.326594	HFE;MITF;HES1
B cell activation (GO:0042113)	1985-01-01	0.683087	0.735632	0	0	0.876048	0.333891	KLF6
G1/S transition of mitotic cell cycle (GO:0000082)	1985-01-01	0.683087	0.735632	0	0	0.876048	0.333891	RPS6KB1
Wnt signaling pathway, planar cell polarity pathway (GO:0060071)	1985-01-01	0.683087	0.735632	0	0	0.876048	0.333891	PSMD11
positive regulation of protein catabolic process (GO:0045732)	1985-01-01	0.683087	0.735632	0	0	0.876048	0.333891	TNFAIP3
transport across blood-brain barrier (GO:0150104)	1986-01-01	0.687352	0.738393	0	0	0.865697	0.324558	SLC1A3
negative regulation of cellular amide metabolic process (GO:0034249)	1986-01-01	0.687352	0.738393	0	0	0.865697	0.324558	BTG2
positive regulation of endothelial cell migration (GO:0010595)	1986-01-01	0.687352	0.738393	0	0	0.865697	0.324558	RHOB
positive regulation of proteasomal protein catabolic process (GO:1901800)	1986-01-01	0.687352	0.738393	0	0	0.865697	0.324558	TRIB1
calcium ion transmembrane transport (GO:0070588)	1987-01-01	0.691559	0.741536	0	0	0.855587	0.315546	NALCN
ERAD pathway (GO:0036503)	1987-01-01	0.691559	0.741536	0	0	0.855587	0.315546	UBE2J2
sodium ion transmembrane transport (GO:0035725)	1987-01-01	0.691559	0.741536	0	0	0.855587	0.315546	NALCN
regulation of establishment of planar polarity (GO:0090175)	1988-01-01	0.695711	0.744402	0	0	0.84571	0.306842	PSMD11
retrograde transport, endosome to Golgi (GO:0042147)	1988-01-01	0.695711	0.744402	0	0	0.84571	0.306842	VPS50
metal ion transport (GO:0030001)	1988-01-01	0.695711	0.744402	0	0	0.84571	0.306842	CCL5
protein-containing complex assembly (GO:0065003)	3/267	0.697093	0.744402	0	0	0.83482	0.301234	HFE;MITF;HES1
regulated exocytosis (GO:0045055)	2/180	0.697592	0.744402	0	0	0.825969	0.297449	RAB26;SYT7
regulation of cysteine-type endopeptidase activity involved in apoptotic process (GO:0043281)	1989-01-01	0.699806	0.744402	0	0	0.836057	0.298432	F2R
collagen fibril organization (GO:0030199)	1989-01-01	0.699806	0.744402	0	0	0.836057	0.298432	LAMB3
regulation of type I interferon production (GO:0032479)	1989-01-01	0.699806	0.744402	0	0	0.836057	0.298432	TNFAIP3
SCF-dependent proteasomal ubiquitin-dependent protein catabolic process (GO:0031146)	1989-01-01	0.699806	0.744402	0	0	0.836057	0.298432	PSMD11
second-messenger-mediated signaling (GO:0019932)	1989-01-01	0.699806	0.744402	0	0	0.836057	0.298432	DDAH2
mitochondrial translational elongation (GO:0070125)	1989-01-01	0.699806	0.744402	0	0	0.836057	0.298432	MRPL27
mitochondrial translational termination (GO:0070126)	1989-01-01	0.699806	0.744402	0	0	0.836057	0.298432	MRPL27
positive regulation of inflammatory response (GO:0050729)	1989-01-01	0.699806	0.744402	0	0	0.836057	0.298432	OSM
cellular amino acid catabolic process (GO:0009063)	1990-01-01	0.703847	0.745957	0	0	0.826621	0.290305	ARG1
regulation of mRNA splicing, via spliceosome (GO:0048024)	1990-01-01	0.703847	0.745957	0	0	0.826621	0.290305	SRSF3
SRP-dependent cotranslational protein targeting to membrane (GO:0006614)	1990-01-01	0.703847	0.745957	0	0	0.826621	0.290305	RPS6
negative regulation of translation (GO:0017148)	1990-01-01	0.703847	0.745957	0	0	0.826621	0.290305	BTG2
positive regulation of autophagy (GO:0010508)	1990-01-01	0.703847	0.745957	0	0	0.826621	0.290305	TRIM14
protein complex oligomerization (GO:0051259)	1990-01-01	0.703847	0.745957	0	0	0.826621	0.290305	EHD4
regulation of actin cytoskeleton organization (GO:0032956)	1991-01-01	0.707833	0.748811	0	0	0.817395	0.282448	RHOB
toll-like receptor signaling pathway (GO:0002224)	1991-01-01	0.707833	0.748811	0	0	0.817395	0.282448	EPG5
positive regulation of transport (GO:0051050)	1991-01-01	0.707833	0.748811	0	0	0.817395	0.282448	SGK1
positive regulation of cellular component biogenesis (GO:0044089)	1992-01-01	0.711766	0.752151	0	0	0.808371	0.274851	SPIDR
antigen receptor-mediated signaling pathway (GO:0050851)	2/185	0.711857	0.752151	0	0	0.803197	0.272989	PSMD11;HHLA2
positive regulation of peptidyl-serine phosphorylation (GO:0033138)	1993-01-01	0.715646	0.755694	0	0	0.799544	0.267503	OSM
regulation of kinase activity (GO:0043549)	1994-01-01	0.719474	0.756974	0	0	0.790907	0.260394	PIFO
cotranslational protein targeting to membrane (GO:0006613)	1994-01-01	0.719474	0.756974	0	0	0.790907	0.260394	RPS6
negative regulation of cellular protein metabolic process (GO:0032269)	1994-01-01	0.719474	0.756974	0	0	0.790907	0.260394	BTG2
negative regulation of MAPK cascade (GO:0043409)	1994-01-01	0.719474	0.756974	0	0	0.790907	0.260394	DUSP10
nucleosome organization (GO:0034728)	1994-01-01	0.719474	0.756974	0	0	0.790907	0.260394	BRD2
positive regulation of epithelial cell migration (GO:0010634)	1994-01-01	0.719474	0.756974	0	0	0.790907	0.260394	RHOB
plasma membrane bounded cell projection assembly (GO:0120031)	3/278	0.722763	0.759973	0	0	0.800974	0.260056	EHD4;EXOC6;MTSS1
translational termination (GO:0006415)	1996-01-01	0.726977	0.763942	0	0	0.774177	0.246854	MRPL27
negative regulation of cell differentiation (GO:0045596)	2/191	0.728229	0.764795	0	0	0.77746	0.246563	CRIM1;HES1
regulation of MAP kinase activity (GO:0043405)	1997-01-01	0.730653	0.766877	0	0	0.766074	0.240406	TRIB1
negative regulation of neuron death (GO:1901215)	1998-01-01	0.73428	0.770218	0	0	0.758137	0.234162	F2R
mRNA-containing ribonucleoprotein complex export from nucleus (GO:0071427)	1999-01-01	0.737858	0.773037	0	0	0.750363	0.228113	SRSF3
positive regulation of stress-activated MAPK cascade (GO:0032874)	1999-01-01	0.737858	0.773037	0	0	0.750363	0.228113	TNFRSF19
organic acid transport (GO:0015849)	1/100	0.741388	0.776267	0	0	0.742746	0.222252	SLC25A32
regulation of signal transduction (GO:0009966)	2/198	0.74633	0.780499	0	0	0.749425	0.219272	IL3;DOK5
negative regulation of intracellular signal transduction (GO:1902532)	2/198	0.74633	0.780499	0	0	0.749425	0.219272	RTKN2;TNFAIP3
protein O-linked glycosylation (GO:0006493)	1/102	0.748307	0.781155	0	0	0.727964	0.211067	GXYLT2
mitotic sister chromatid segregation (GO:0000070)	1/102	0.748307	0.781155	0	0	0.727964	0.211067	RRS1
positive regulation of cell growth (GO:0030307)	1/102	0.748307	0.781155	0	0	0.727964	0.211067	SUPV3L1
protein targeting to ER (GO:0045047)	1/103	0.751697	0.784223	0	0	0.72079	0.205729	RPS6
modification-dependent protein catabolic process (GO:0019941)	2/201	0.753767	0.785909	0	0	0.738013	0.208616	PSMD11;ANAPC11
translational elongation (GO:0006414)	1/104	0.755042	0.786766	0	0	0.713756	0.200553	MRPL27
activation of GTPase activity (GO:0090630)	1/105	0.758341	0.788312	0	0	0.706857	0.195532	RAP1GAP
mitochondrial translation (GO:0032543)	1/105	0.758341	0.788312	0	0	0.706857	0.195532	MRPL27
nucleotide-excision repair (GO:0006289)	1/105	0.758341	0.788312	0	0	0.706857	0.195532	USP45
positive regulation of cellular metabolic process (GO:0031325)	1/105	0.758341	0.788312	0	0	0.706857	0.195532	CCL5
protein processing (GO:0016485)	1/106	0.761597	0.788861	0	0	0.700089	0.190661	CPM
regulation of cell cycle process (GO:0010564)	1/106	0.761597	0.788861	0	0	0.700089	0.190661	MKI67
chromosome organization (GO:0051276)	1/106	0.761597	0.788861	0	0	0.700089	0.190661	CENPV
RNA export from nucleus (GO:0006405)	1/106	0.761597	0.788861	0	0	0.700089	0.190661	SRSF3
small GTPase mediated signal transduction (GO:0007264)	1/106	0.761597	0.788861	0	0	0.700089	0.190661	JUN
protein localization to nucleus (GO:0034504)	1/106	0.761597	0.788861	0	0	0.700089	0.190661	RRS1
response to calcium ion (GO:0051592)	1/107	0.764808	0.791716	0	0	0.693449	0.185935	SYT7
mRNA processing (GO:0006397)	3/300	0.768989	0.795569	0	0	0.740804	0.194593	ERN1;SRSF3;CHERP
regulation of protein ubiquitination (GO:0031396)	1/109	0.771103	0.796806	0	0	0.680538	0.176895	TNFAIP3
modulation of chemical synaptic transmission (GO:0050804)	1/109	0.771103	0.796806	0	0	0.680538	0.176895	GRID2
regulation of cytoskeleton organization (GO:0051493)	1/112	0.780231	0.80528	0	0	0.662044	0.164296	RHOB
regulation of macroautophagy (GO:0016241)	1/112	0.780231	0.80528	0	0	0.662044	0.164296	ERN1
nuclear-transcribed mRNA catabolic process, nonsense-mediated decay (GO:0000184)	1/113	0.783192	0.807856	0	0	0.6561	0.160335	RPS6
translation (GO:0006412)	2/214	0.78386	0.808065	0	0	0.692297	0.168592	RPS6;MRPL27
positive regulation of protein metabolic process (GO:0051247)	1/115	0.788997	0.812877	0	0	0.644523	0.152748	TNFAIP3
cytosolic transport (GO:0016482)	1/116	0.79184	0.81484	0	0	0.638886	0.149113	VPS50
ion transport (GO:0006811)	1/116	0.79184	0.81484	0	0	0.638886	0.149113	SLC1A3
transmembrane receptor protein tyrosine kinase signaling pathway (GO:0007169)	4/404	0.793117	0.81567	0	0	0.732273	0.16973	GDF15;IRS1;FES;MTSS1
positive regulation of protein-containing complex assembly (GO:0031334)	1/118	0.797414	0.819604	0	0	0.627901	0.142145	SPIDR
transcription, DNA-templated (GO:0006351)	2/221	0.798693	0.820432	0	0	0.669928	0.150586	CEBPD;EREG
positive regulation of cysteine-type endopeptidase activity involved in apoptotic process (GO:0043280)	1/119	0.800145	0.821438	0	0	0.622548	0.138805	F2R
protein modification by small protein conjugation (GO:0032446)	4/409	0.800915	0.821742	0	0	0.723045	0.160517	TRIM14;LMO7;UBE2J2;ANAPC11
macroautophagy (GO:0016236)	1/120	0.802839	0.82323	0	0	0.617285	0.135557	EPG5
protein homooligomerization (GO:0051260)	1/121	0.805497	0.825468	0	0	0.61211	0.132397	EHD4
proteasome-mediated ubiquitin-dependent protein catabolic process (GO:0043161)	3/321	0.807081	0.826603	0	0	0.691136	0.148132	PSMD11;UBE2J2;ANAPC11
cilium organization (GO:0044782)	2/228	0.81262	0.830969	0	0	0.648945	0.134651	EHD4;EXOC6
defense response to symbiont (GO:0140546)	1/124	0.813258	0.830969	0	0	0.597089	0.123422	TTC4
fatty acid metabolic process (GO:0006631)	1/124	0.813258	0.830969	0	0	0.597089	0.123422	ACOT8
non-canonical Wnt signaling pathway (GO:0035567)	1/124	0.813258	0.830969	0	0	0.597089	0.123422	PSMD11
cellular protein modification process (GO:0006464)	11/1025	0.814852	0.832108	0	0	0.790098	0.161772	SERP2;ERN1;CAMK2B;BRD2;PSMD11;DUSP10;LMO7;KRT10;TRIB1;SGK1;PPP1CA
cellular response to oxidative stress (GO:0034599)	1/125	0.815776	0.832561	0	0	0.592244	0.12059	JUN
regulation of autophagy (GO:0010506)	2/231	0.818322	0.834669	0	0	0.640345	0.128389	ERN1;TRIM14
DNA-dependent DNA replication (GO:0006261)	1/129	0.825514	0.84151	0	0	0.573619	0.109991	PSMD11
regulation of primary metabolic process (GO:0080090)	1/130	0.827867	0.842425	0	0	0.569143	0.107513	PSMD11
positive regulation of canonical Wnt signaling pathway (GO:0090263)	1/130	0.827867	0.842425	0	0	0.569143	0.107513	PSMD11
protein glycosylation (GO:0006486)	1/130	0.827867	0.842425	0	0	0.569143	0.107513	SERP2
cellular response to hypoxia (GO:0071456)	1/131	0.830189	0.844293	0	0	0.564736	0.105099	PSMD11
defense response to virus (GO:0051607)	1/133	0.834739	0.847927	0	0	0.556123	0.100456	TTC4
RNA metabolic process (GO:0016070)	1/133	0.834739	0.847927	0	0	0.556123	0.100456	SUPV3L1
protein ubiquitination (GO:0016567)	5/525	0.835611	0.848317	0	0	0.702398	0.126145	PSMD11;TRIM14;LMO7;UBE2J2;ANAPC11
ribonucleoprotein complex assembly (GO:0022618)	1/136	0.841337	0.853132	0	0	0.543682	0.0939278	RRS1
organic substance transport (GO:0071702)	1/136	0.841337	0.853132	0	0	0.543682	0.0939278	MFSD12
regulation of small GTPase mediated signal transduction (GO:0051056)	1/141	0.851757	0.863193	0	0	0.524131	0.0840991	RHOB
RNA splicing, via transesterification reactions with bulged adenosine as nucleophile (GO:0000377)	2/251	0.852522	0.863464	0	0	0.588308	0.0938684	SRSF3;CHERP
monocarboxylic acid metabolic process (GO:0032787)	1/143	0.855731	0.865684	0	0	0.516696	0.080501	CKB
nitrogen compound transport (GO:0071705)	1/143	0.855731	0.865684	0	0	0.516696	0.080501	RHAG
ubiquitin-dependent protein catabolic process (GO:0006511)	3/354	0.856209	0.865684	0	0	0.625093	0.0970398	PSMD11;TNFAIP3;ANAPC11
positive regulation of transferase activity (GO:0051347)	1/148	0.865208	0.874273	0	0	0.498994	0.072247	PIFO
cellular response to starvation (GO:0009267)	1/158	0.882342	0.890549	0	0	0.466972	0.0584537	KLF10
organonitrogen compound biosynthetic process (GO:1901566)	1/158	0.882342	0.890549	0	0	0.466972	0.0584537	ARG1
mRNA splicing, via spliceosome (GO:0000398)	2/274	0.884551	0.89226	0	0	0.537926	0.0659903	SRSF3;CHERP
cellular protein-containing complex assembly (GO:0034622)	1/168	0.897304	0.9046	0	0	0.438785	0.0475469	PSMD11
neuron differentiation (GO:0030182)	1/174	0.905356	0.912186	0	0	0.423437	0.0421013	IER2
defense response to bacterium (GO:0042742)	1/176	0.907897	0.914216	0	0	0.418555	0.0404426	FCN2
DNA repair (GO:0006281)	2/298	0.911031	0.916841	0	0	0.4937	0.0460021	BTG2;USP45
RNA processing (GO:0006396)	1/179	0.911582	0.916864	0	0	0.411438	0.0380882	MTPAP
cellular macromolecule biosynthetic process (GO:0034645)	2/314	0.925409	0.930232	0	0	0.467997	0.0362787	RPS6;MRPL27
regulation of intracellular signal transduction (GO:1902531)	3/437	0.934596	0.938923	0	0	0.503382	0.0340492	RRS1;SGK1;RHOB
proteasomal protein catabolic process (GO:0010498)	1/205	0.937952	0.941749	0	0	0.358522	0.0229658	PSMD11
post-translational protein modification (GO:0043687)	2/345	0.947266	0.950551	0	0	0.42502	0.0230256	PSMD11;LMO7
protein transport (GO:0015031)	2/369	0.959854	0.962626	0	0	0.396734	0.016256	RAB26;HFE
regulation of protein phosphorylation (GO:0001932)	1/266	0.973018	0.975265	0	0	0.275132	0.0075257	BMPER
central nervous system development (GO:0007417)	1/268	0.973746	0.975431	0	0	0.273044	0.00726439	SEMA6B
cellular protein metabolic process (GO:0044267)	2/417	0.976957	0.978084	0	0	0.349977	0.00815887	RPS6;MRPL27
cellular protein localization (GO:0034613)	1/329	0.988613	0.989182	0	0	0.221568	0.00253753	GRID2
intracellular protein transport (GO:0006886)	1/336	0.989655	0.989655	0	0	0.21686	0.00225505	BAG3
Analysis from downregulated genes
cellular response to forskolin (GO:1904322)	2021-03-09	0.00114579	0.522034	0	0	19.7338	133.631	ADCY2;ADCY6;ADCY5
response to forskolin (GO:1904321)	2021-03-09	0.00114579	0.522034	0	0	19.7338	133.631	ADCY2;ADCY6;ADCY5
secondary alcohol biosynthetic process (GO:1902653)	1934-05-01	0.00142469	0.522034	0	0	6.82436	44.7255	EBP;DHCR24;HMGCR;DHCR7;FDFT1
cAMP biosynthetic process (GO:0006171)	2021-03-10	0.00160675	0.522034	0	0	16.9138	108.816	ADCY2;ADCY6;ADCY5
cholesterol biosynthetic process (GO:0006695)	1935-05-01	0.00162864	0.522034	0	0	6.59654	42.3499	EBP;DHCR24;HMGCR;DHCR7;FDFT1
semaphorin-plexin signaling pathway (GO:0071526)	1935-05-01	0.00162864	0.522034	0	0	6.59654	42.3499	NRP1;SEMA4B;SEMA3B;PLXNA2;PLXNB2
positive regulation of cellular biosynthetic process (GO:0031328)	12/180	0.00186609	0.522034	0	0	2.84757	17.8939	BCAR3;PIWIL2;EGR1;SMOC2;STARD4;NOS1AP;PYM1;PLXNB2;SORBS1;PLD1;GLI1;EGFR
neural crest cell migration (GO:0001755)	1937-05-01	0.00209968	0.522034	0	0	6.18363	38.128	NRP1;ERBB4;SEMA4B;SEMA3B;FN1
sterol biosynthetic process (GO:0016126)	1938-05-01	0.00236919	0.523591	0	0	5.99593	36.2467	EBP;DHCR24;HMGCR;DHCR7;FDFT1
regulation of monooxygenase activity (GO:0032768)	2021-04-24	0.00269694	0.536421	0	0	7.90385	46.7563	VDR;NOS1AP;ZDHHC21;EGFR
semaphorin-plexin signaling pathway involved in neuron projection guidance (GO:1902285)	2021-03-13	0.00362253	0.554969	0	0	11.8379	66.5356	NRP1;PLXNA2;PLXNB2
cAMP metabolic process (GO:0046058)	2021-03-14	0.00452614	0.554969	0	0	10.7611	58.0874	ADCY2;ADCY6;ADCY5
positive regulation of macromolecule biosynthetic process (GO:0010557)	9/129	0.0049667	0.554969	0	0	2.97894	15.8033	BCAR3;PIWIL2;SMOC2;PYM1;PLXNB2;SORBS1;PLD1;GLI1;EGFR
placenta development (GO:0001890)	2021-03-15	0.00555429	0.554969	0	0	9.86387	51.2249	PLAC1;E2F7;E2F8
regulation of blood coagulation, intrinsic pathway (GO:2000266)	2021-02-05	0.00586354	0.554969	0	0	26.2626	134.964	SERPING1;A2M
regulation of microvillus assembly (GO:0032534)	2021-02-05	0.00586354	0.554969	0	0	26.2626	134.964	PODXL;PLD1
membrane depolarization during AV node cell action potential (GO:0086045)	2021-02-05	0.00586354	0.554969	0	0	26.2626	134.964	CACNB2;CACNA1G
trophoblast giant cell differentiation (GO:0060707)	2021-02-05	0.00586354	0.554969	0	0	26.2626	134.964	E2F7;E2F8
negative regulation of blood coagulation, intrinsic pathway (GO:2000267)	2021-02-05	0.00586354	0.554969	0	0	26.2626	134.964	SERPING1;A2M
activation of protein kinase A activity (GO:0034199)	2021-03-17	0.00800091	0.554969	0	0	8.45388	40.817	ADCY2;ADCY6;ADCY5
positive regulation of DNA replication (GO:0045740)	2021-03-17	0.00800091	0.554969	0	0	8.45388	40.817	BCAR3;GLI1;EGFR
regulation of lipid metabolic process (GO:0019216)	1992-07-01	0.00800396	0.554969	0	0	3.26353	15.7557	SCD;FASN;APOC3;ELOVL6;HMGCR;DHCR7;FDFT1
regulation of axonogenesis (GO:0050770)	1951-05-01	0.00852459	0.554969	0	0	4.29856	20.4818	TIAM1;NTRK2;CDH2;PLXNA2;PLXNB2
nervous system development (GO:0007399)	20/447	0.00861548	0.554969	0	0	1.87314	8.90529	GDF11;MBD5;INTU;FN1;CRMP1;NAV1;HMGCR;NPAS2;ATXN3;RPS6KA3;ACAN;CDH2;ERBB4;MAB21L2;NF1;IGF2BP1;MBP;HES1;RAPGEF5;DSCAML1
regulation of adiponectin secretion (GO:0070163)	2021-02-06	0.00865109	0.554969	0	0	19.696	93.5572	RAB11FIP1;RAB11FIP3
regulation of focal adhesion disassembly (GO:0120182)	2021-02-06	0.00865109	0.554969	0	0	19.696	93.5572	PIK3R1;MAPRE2
regulation of nitric oxide mediated signal transduction (GO:0010749)	2021-02-06	0.00865109	0.554969	0	0	19.696	93.5572	NOS1AP;EGFR
hepatocyte differentiation (GO:0070365)	2021-02-06	0.00865109	0.554969	0	0	19.696	93.5572	E2F7;E2F8
negative regulation of cytokinesis (GO:0032466)	2021-02-06	0.00865109	0.554969	0	0	19.696	93.5572	E2F7;E2F8
positive regulation of focal adhesion disassembly (GO:0120183)	2021-02-06	0.00865109	0.554969	0	0	19.696	93.5572	PIK3R1;MAPRE2
positive regulation of neurogenesis (GO:0050769)	1972-06-01	0.0089553	0.554969	0	0	3.59878	16.9701	CDKL3;TIAM1;NTRK2;PLXNA2;PLXNB2;TGM2
positive regulation of protein localization to cell periphery (GO:1904377)	1952-05-01	0.00924357	0.554969	0	0	4.20688	19.7043	CNPY4;PIK3R1;SORBS1;EPHA3;EGFR
positive regulation of protein localization to plasma membrane (GO:1903078)	1952-05-01	0.00924357	0.554969	0	0	4.20688	19.7043	CNPY4;PIK3R1;SORBS1;EPHA3;EGFR
regulation of hydrolase activity (GO:0051336)	1973-06-01	0.00955826	0.554969	0	0	3.54488	16.4849	NTRK2;PLXNA2;NF1;PLXNB2;EPHA3;ARHGAP12
cellular response to glucagon stimulus (GO:0071377)	2021-03-19	0.0109903	0.554969	0	0	7.39638	33.3632	ADCY2;ADCY6;ADCY5
piRNA metabolic process (GO:0034587)	2021-03-19	0.0109903	0.554969	0	0	7.39638	33.3632	EXD1;PIWIL2;TDRD1
actomyosin structure organization (GO:0031032)	1976-06-01	0.0115402	0.554969	0	0	3.39244	15.1368	EPB41L1;MYO18A;ARRB1;PGM5;SORBS1;MYH10
AV node cell action potential (GO:0086016)	2021-02-07	0.0119133	0.554969	0	0	15.756	69.8004	CACNB2;CACNA1G
cellular response to monoamine stimulus (GO:0071868)	2021-02-07	0.0119133	0.554969	0	0	15.756	69.8004	ADCY6;TGM2
negative regulation of oligodendrocyte differentiation (GO:0048715)	2021-02-07	0.0119133	0.554969	0	0	15.756	69.8004	NF1;HES1
positive regulation of histone H4 acetylation (GO:0090240)	2021-02-07	0.0119133	0.554969	0	0	15.756	69.8004	MUC1;ARRB1
cellular monovalent inorganic cation homeostasis (GO:0030004)	2021-03-20	0.012695	0.554969	0	0	6.96094	30.3953	ATP4B;KCNMA1;NEDD4L
growth hormone receptor signaling pathway (GO:0060396)	2021-03-20	0.012695	0.554969	0	0	6.96094	30.3953	GHR;STAT6;PIK3R1
brain development (GO:0007420)	9/150	0.0127987	0.554969	0	0	2.53253	11.0378	ADGRG1;SPEF2;CDH2;NFIB;NF1;PLXNB2;SYNJ2;DSCAML1;BPTF
axon guidance (GO:0007411)	11/203	0.0129157	0.554969	0	0	2.27646	9.90103	NRP1;NFIB;SEMA4B;SEMA3B;ANOS1;PLXNA2;PLXNB2;PIK3CD;PIK3R1;DSCAML1;EPHA3
autonomic nervous system development (GO:0048483)	2021-03-21	0.0145424	0.554969	0	0	6.57389	27.8121	NRP1;FN1;NF1
cyclic purine nucleotide metabolic process (GO:0052652)	2021-03-21	0.0145424	0.554969	0	0	6.57389	27.8121	ADCY2;ADCY6;ADCY5
response to glucagon (GO:0033762)	2021-03-21	0.0145424	0.554969	0	0	6.57389	27.8121	ADCY2;ADCY6;ADCY5
regulation of receptor-mediated endocytosis (GO:0048259)	1939-04-01	0.015591	0.554969	0	0	4.51301	18.7789	C3;HIP1;AAK1;APOC3
regulation of apoptotic cell clearance (GO:2000425)	2021-02-08	0.0156251	0.554969	0	0	13.1293	54.6031	C3;TGM2
regulation of Cdc42 protein signal transduction (GO:0032489)	2021-02-08	0.0156251	0.554969	0	0	13.1293	54.6031	NRP1;APOC3
commissural neuron axon guidance (GO:0071679)	2021-02-08	0.0156251	0.554969	0	0	13.1293	54.6031	NRP1;NFIB
regulation of microvillus organization (GO:0032530)	2021-02-08	0.0156251	0.554969	0	0	13.1293	54.6031	PODXL;PLD1
endosomal vesicle fusion (GO:0034058)	2021-02-08	0.0156251	0.554969	0	0	13.1293	54.6031	SAMD9;ANKFY1
mitotic spindle elongation (GO:0000022)	2021-02-08	0.0156251	0.554969	0	0	13.1293	54.6031	MAP10;KIF23
mitotic spindle midzone assembly (GO:0051256)	2021-02-08	0.0156251	0.554969	0	0	13.1293	54.6031	MAP10;KIF23
regulation of primary metabolic process (GO:0080090)	8/130	0.016015	0.558839	0	0	2.59895	10.7446	NQO1;SCD;FASN;ODC1;ELOVL6;DHCR7;HMGCR;FDFT1
regulation of phosphatidylinositol 3-kinase signaling (GO:0014066)	7/106	0.0166107	0.569632	0	0	2.8	11.4736	NTRK2;MAZ;FN1;PIK3CD;PIK3R1;EGFR;IER3
central nervous system development (GO:0007417)	13/268	0.0170411	0.574488	0	0	2.02742	8.2559	SYNJ2;NPAS2;C3;RPS6KA3;ACAN;ADGRG1;CDH2;NFIB;NF1;PLXNB2;MBP;DSCAML1;BPTF
skeletal system development (GO:0001501)	9/158	0.017434	0.577936	0	0	2.39556	9.70043	RPS6KA3;ACAN;GDF11;EBP;BMP1;SPEF2;TLL1;CD44;TGM2
artery development (GO:0060840)	2021-03-23	0.0186699	0.582342	0	0	5.91589	23.5502	NRP1;NF1;HES1
regulation of DNA-templated transcription in response to stress (GO:0043620)	2021-02-09	0.019762	0.582342	0	0	11.2531	44.1571	RPS6KA3;MUC1
regulation of histone H4 acetylation (GO:0090239)	2021-02-09	0.019762	0.582342	0	0	11.2531	44.1571	MUC1;ARRB1
semaphorin-plexin signaling pathway involved in axon guidance (GO:1902287)	2021-02-09	0.019762	0.582342	0	0	11.2531	44.1571	PLXNA2;PLXNB2
negative regulation of glial cell differentiation (GO:0045686)	2021-02-09	0.019762	0.582342	0	0	11.2531	44.1571	NF1;HES1
negative regulation of protein activation cascade (GO:2000258)	2021-02-09	0.019762	0.582342	0	0	11.2531	44.1571	SERPING1;A2M
phosphatidylinositol phosphate biosynthetic process (GO:0046854)	1942-04-01	0.0200235	0.582342	0	0	4.15608	16.2538	PI4KA;PIK3CD;PIK3R3;PIK3R1
regulation of GTPase activity (GO:0043087)	10/189	0.0200769	0.582342	0	0	2.21674	8.66344	BCAR3;RGP1;NTRK2;PLXNA2;NF1;PLXNB2;MAPRE2;EPHA3;TGM2;ARHGAP12
regulation of axon extension involved in axon guidance (GO:0048841)	2021-03-24	0.0209518	0.582342	0	0	5.63389	21.778	NRP1;SEMA4B;SEMA3B
positive regulation of cell-substrate junction organization (GO:0150117)	2021-03-24	0.0209518	0.582342	0	0	5.63389	21.778	NRP1;PIK3R1;MAPRE2
positive regulation of axonogenesis (GO:0050772)	1943-04-01	0.0216561	0.582342	0	0	4.04931	15.5188	NTRK2;TIAM1;PLXNA2;PLXNB2
steroid biosynthetic process (GO:0006694)	1965-05-01	0.0226453	0.582342	0	0	3.29319	12.474	EBP;OSBPL3;HMGCR;DHCR7;FDFT1
regulation of heterotypic cell-cell adhesion (GO:0034114)	2021-03-25	0.0233795	0.582342	0	0	5.37753	20.1974	MBP;MAP2K5;CD44
regulation of endothelial cell migration (GO:0010594)	1989-06-01	0.0235028	0.582342	0	0	2.85918	10.7237	NRP1;SMOC2;SPARC;NF1;PIK3CD;GLUL
cellular component disassembly (GO:0022411)	1966-05-01	0.0240183	0.582342	0	0	3.23904	12.0782	BMP1;TLL1;A2M;PRSS2;CD44
extracellular matrix disassembly (GO:0022617)	1966-05-01	0.0240183	0.582342	0	0	3.23904	12.0782	BMP1;TLL1;A2M;PRSS2;CD44
regulation of cell-cell adhesion involved in gastrulation (GO:0070587)	2021-02-10	0.0243008	0.582342	0	0	9.84596	36.5998	MBP;MAP2K5
cellular response to interleukin-4 (GO:0071353)	2021-02-10	0.0243008	0.582342	0	0	9.84596	36.5998	SHPK;STAT6
regulation of high voltage-gated calcium channel activity (GO:1901841)	2021-02-10	0.0243008	0.582342	0	0	9.84596	36.5998	CACNB2;NOS1AP
negative regulation of heterotypic cell-cell adhesion (GO:0034115)	2021-02-10	0.0243008	0.582342	0	0	9.84596	36.5998	MBP;MAP2K5
negative regulation of hormone secretion (GO:0046888)	2021-02-10	0.0243008	0.582342	0	0	9.84596	36.5998	RAB11FIP1;RAB11FIP3
negative regulation of sodium ion transmembrane transport (GO:1902306)	2021-02-10	0.0243008	0.582342	0	0	9.84596	36.5998	HECW1;NEDD4L
negative regulation of sodium ion transmembrane transporter activity (GO:2000650)	2021-02-10	0.0243008	0.582342	0	0	9.84596	36.5998	HECW1;NEDD4L
regulation of receptor signaling pathway via JAK-STAT (GO:0046425)	1945-04-01	0.0251594	0.58873	0	0	3.85138	14.1828	GHR;ERBB4;HES1;NLK
neural crest cell development (GO:0014032)	1945-04-01	0.0251594	0.58873	0	0	3.85138	14.1828	CDH2;ERBB4;SEMA4B;SEMA3B
regulation of calcium ion transmembrane transport via high voltage-gated calcium channel (GO:1902514)	2021-02-11	0.0292191	0.638646	0	0	8.75152	30.9185	CACNB2;NOS1AP
regulation of lipid kinase activity (GO:0043550)	2021-02-11	0.0292191	0.638646	0	0	8.75152	30.9185	PIK3R3;PIK3R1
inositol phosphate dephosphorylation (GO:0046855)	2021-02-11	0.0292191	0.638646	0	0	8.75152	30.9185	INPP5J;SYNJ2
insulin-like growth factor receptor signaling pathway (GO:0048009)	2021-02-11	0.0292191	0.638646	0	0	8.75152	30.9185	GHR;PIK3R1
phosphorylated carbohydrate dephosphorylation (GO:0046838)	2021-02-11	0.0292191	0.638646	0	0	8.75152	30.9185	INPP5J;SYNJ2
positive regulation of DNA-dependent DNA replication (GO:2000105)	2021-02-11	0.0292191	0.638646	0	0	8.75152	30.9185	E2F7;E2F8
positive regulation of endocytosis (GO:0045807)	1948-04-01	0.0310197	0.670632	0	0	3.58824	12.4624	C3;HIP1;NEDD4L;ANKFY1
calcium ion import (GO:0070509)	2021-03-28	0.0315362	0.674468	0	0	4.7315	16.355	CACNB2;MS4A1;CACNA1G
glycerophospholipid biosynthetic process (GO:0046474)	9/177	0.0331549	0.682359	0	0	2.12255	7.2306	SLC44A4;CHKA;INPP5J;PI4KA;PIK3R3;PIK3CD;PIK3R1;SYNJ2;PLD1
cellular response to growth hormone stimulus (GO:0071378)	2021-02-12	0.0344952	0.682359	0	0	7.87596	26.5178	GHR;PIK3R1
regulation of nucleobase-containing compound metabolic process (GO:0019219)	2021-02-12	0.0344952	0.682359	0	0	7.87596	26.5178	PCBP2;IGF2BP1
inositol phosphate catabolic process (GO:0071545)	2021-02-12	0.0344952	0.682359	0	0	7.87596	26.5178	INPP5J;SYNJ2
negative regulation of cell division (GO:0051782)	2021-02-12	0.0344952	0.682359	0	0	7.87596	26.5178	E2F7;E2F8
negative regulation of complement activation (GO:0045916)	2021-02-12	0.0344952	0.682359	0	0	7.87596	26.5178	SERPING1;A2M
negative regulation of fatty acid biosynthetic process (GO:0045717)	2021-02-12	0.0344952	0.682359	0	0	7.87596	26.5178	ACADL;APOC3
regulation of Rho protein signal transduction (GO:0035023)	1973-05-01	0.0351295	0.682359	0	0	2.90456	9.72655	NRP1;ADGRG1;ARHGEF28;APOC3;ARRB1
insulin receptor signaling pathway (GO:0008286)	1973-05-01	0.0351295	0.682359	0	0	2.90456	9.72655	BCAR3;PIK3R3;PIK3R1;SORBS1;ATP6V0A1
organic hydroxy compound biosynthetic process (GO:1901617)	1950-04-01	0.0353358	0.682359	0	0	3.43187	11.4723	EBP;OSBPL3;HMGCR;DHCR7
artery morphogenesis (GO:0048844)	2021-03-30	0.0376951	0.693722	0	0	4.38057	14.3605	NRP1;NF1;HES1
fatty-acyl-CoA biosynthetic process (GO:0046949)	2021-03-30	0.0376951	0.693722	0	0	4.38057	14.3605	SCD;FASN;ELOVL6
extracellular matrix organization (GO:0030198)	13/300	0.0378383	0.693722	0	0	1.79837	5.88864	SPARC;ITGA2;LAMA4;FN1;NPNT;SMOC2;ACAN;BMP1;NF1;TLL1;A2M;PRSS2;CD44
phosphatidylinositol biosynthetic process (GO:0006661)	7/126	0.038	0.693722	0	0	2.32701	7.60972	PIGO;INPP5J;PI4KA;PIK3R3;PIK3CD;PIK3R1;SYNJ2
cell-matrix adhesion (GO:0007160)	6/100	0.0385485	0.693722	0	0	2.52316	8.215	TIAM1;ITGA2;FN1;SORBS1;NPNT;CD44
sprouting angiogenesis (GO:0002040)	1952-04-01	0.0399822	0.693722	0	0	3.28854	10.5869	NRP1;PIK3R3;E2F7;E2F8
regulation of chemokine (C-X-C motif) ligand 2 production (GO:2000341)	2021-02-13	0.0401084	0.693722	0	0	7.1596	23.0265	MBP;MAP2K5
cellular potassium ion homeostasis (GO:0030007)	2021-02-13	0.0401084	0.693722	0	0	7.1596	23.0265	ATP4B;KCNMA1
muscle tissue development (GO:0060537)	2021-02-13	0.0401084	0.693722	0	0	7.1596	23.0265	NF1;PGM5
negative regulation of intrinsic apoptotic signaling pathway in response to DNA damage by p53 class mediator (GO:1902166)	2021-02-13	0.0401084	0.693722	0	0	7.1596	23.0265	MUC1;CD44
positive regulation of protein localization to membrane (GO:1905477)	6/101	0.0401613	0.693722	0	0	2.49647	8.02579	TCAF1;CNPY4;PIK3R1;SORBS1;EPHA3;EGFR
renal water homeostasis (GO:0003091)	2021-03-31	0.0409876	0.693722	0	0	4.2239	13.4932	ADCY2;ADCY6;ADCY5
negative regulation of axon extension (GO:0030517)	2021-03-31	0.0409876	0.693722	0	0	4.2239	13.4932	CDKL3;SEMA4B;SEMA3B
positive regulation of cell growth (GO:0030307)	6/102	0.0418161	0.693722	0	0	2.47034	7.84203	ITSN2;RPS6KA3;SLC44A4;NEDD4L;PRSS2;EGFR
positive regulation of cellular protein metabolic process (GO:0032270)	6/102	0.0418161	0.693722	0	0	2.47034	7.84203	PIWIL2;IST1;PERP;PYM1;PLXNB2;PLD1
negative regulation of cysteine-type endopeptidase activity (GO:2000117)	1953-04-01	0.0424294	0.693722	0	0	3.22126	10.1789	RPS6KA3;DHCR24;CD44;MAP2K5
cholesterol metabolic process (GO:0008203)	1977-05-01	0.0426961	0.693722	0	0	2.74263	8.6493	EBP;DHCR24;HMGCR;DHCR7;FDFT1
positive regulation of phosphatidylinositol 3-kinase signaling (GO:0014068)	1977-05-01	0.0426961	0.693722	0	0	2.74263	8.6493	NTRK2;MAZ;FN1;PIK3CD;PIK3R1
regulation of cell morphogenesis (GO:0022604)	1932-03-01	0.0444201	0.693722	0	0	4.07804	12.6993	SPARC;ZMYM3;CD44
regulation of dendrite morphogenesis (GO:0048814)	1932-03-01	0.0444201	0.693722	0	0	4.07804	12.6993	CDKL3;HECW1;NEDD4L
ERBB2 signaling pathway (GO:0038128)	1932-03-01	0.0444201	0.693722	0	0	4.07804	12.6993	ERBB4;PIK3R1;EGFR
liver development (GO:0001889)	1932-03-01	0.0444201	0.693722	0	0	4.07804	12.6993	NF1;E2F7;E2F8
positive regulation of glucose transmembrane transport (GO:0010828)	1932-03-01	0.0444201	0.693722	0	0	4.07804	12.6993	C3;PIK3R1;SORBS1
positive regulation of receptor signaling pathway via STAT (GO:1904894)	1932-03-01	0.0444201	0.693722	0	0	4.07804	12.6993	GHR;ERBB4;HES1
regulation of intrinsic apoptotic signaling pathway in response to DNA damage by p53 class mediator (GO:1902165)	2021-02-14	0.0460388	0.693722	0	0	6.56263	20.2015	MUC1;CD44
growth hormone receptor signaling pathway via JAK-STAT (GO:0060397)	2021-02-14	0.0460388	0.693722	0	0	6.56263	20.2015	GHR;STAT6
substrate-dependent cell migration (GO:0006929)	2021-02-14	0.0460388	0.693722	0	0	6.56263	20.2015	NRP1;ITGA2
vascular endothelial growth factor signaling pathway (GO:0038084)	2021-02-14	0.0460388	0.693722	0	0	6.56263	20.2015	NRP1;PIK3CD
positive regulation of cardiac muscle cell proliferation (GO:0060045)	2021-02-14	0.0460388	0.693722	0	0	6.56263	20.2015	ERBB4;GLI1
negative regulation of cysteine-type endopeptidase activity involved in apoptotic process (GO:0043154)	1955-04-01	0.047572	0.700302	0	0	3.09462	9.42469	RPS6KA3;DHCR24;CD44;MAP2K5
positive regulation of receptor signaling pathway via JAK-STAT (GO:0046427)	1933-03-01	0.0479908	0.700302	0	0	3.9419	11.9706	GHR;ERBB4;HES1
regulation of cell adhesion (GO:0030155)	7/133	0.048468	0.700302	0	0	2.19694	6.64981	ATXN3;ADGRG1;PODXL;PLXNA2;PLXNB2;PRSS2;TGM2
regulation of protein localization to plasma membrane (GO:1903076)	1980-05-01	0.0489665	0.700302	0	0	2.63252	7.94131	CNPY4;PIK3R1;SORBS1;EPHA3;EGFR
blood vessel morphogenesis (GO:0048514)	1956-04-01	0.050267	0.700302	0	0	3.03495	9.07573	NRP1;CDH2;NF1;HES1
phosphatidylinositol 3-kinase signaling (GO:0014065)	1934-03-01	0.0516979	0.700302	0	0	3.81455	11.3	NF1;PIK3CD;PIK3R1
cellular sodium ion homeostasis (GO:0006883)	2021-02-15	0.0522672	0.700302	0	0	6.0575	17.878	ATP4B;NEDD4L
contractile actin filament bundle assembly (GO:0030038)	2021-02-15	0.0522672	0.700302	0	0	6.0575	17.878	ARRB1;SORBS1
stress fiber assembly (GO:0043149)	2021-02-15	0.0522672	0.700302	0	0	6.0575	17.878	ARRB1;SORBS1
peptidyl-arginine modification (GO:0018195)	2021-02-15	0.0522672	0.700302	0	0	6.0575	17.878	PADI3;ART4
supramolecular fiber organization (GO:0097435)	14/351	0.0567029	0.700302	0	0	1.64848	4.73101	MAP10;HIP1;RHOBTB3;SHROOM3;KLHL24;ERMN;ARHGAP12;BACE1;BMP1;MYO5C;NF1;MYH11;PGM5;TLL1
regulation of cytokinesis (GO:0032465)	1984-05-01	0.0581275	0.700302	0	0	2.49871	7.10913	MAP10;KIF23;RAB11FIP3;E2F7;E2F8
regulation of leukocyte activation (GO:0002694)	2021-02-16	0.0587752	0.700302	0	0	5.62453	15.9401	SHPK;MYO18A
sympathetic nervous system development (GO:0048485)	2021-02-16	0.0587752	0.700302	0	0	5.62453	15.9401	NRP1;NF1
phospholipid transport (GO:0015914)	1959-04-01	0.0588436	0.700302	0	0	2.86897	8.12741	ATP8A1;ATP8B2;APOC3;PITPNC1
activation of adenylate cyclase activity (GO:0007190)	1936-03-01	0.0595124	0.700302	0	0	3.583	10.1097	ADCY2;ADCY6;ADCY5
phosphatidylinositol metabolic process (GO:0046488)	6/112	0.060723	0.700302	0	0	2.23614	6.26439	INPP5J;PI4KA;PIK3R3;PIK3CD;PIK3R1;SYNJ2
adenylate cyclase-inhibiting G protein-coupled receptor signaling pathway (GO:0007193)	1960-04-01	0.061865	0.700302	0	0	2.81759	7.84079	GPR37;ADCY2;ADCY6;ADCY5
regulation of small GTPase mediated signal transduction (GO:0051056)	7/141	0.0624825	0.700302	0	0	2.06493	5.72577	TIAM1;MCF2L;ARHGAP29;ARHGAP28;A2M;TGM2;ARHGAP12
regulation of transport (GO:0051049)	1937-03-01	0.0636153	0.700302	0	0	3.47744	9.57999	NRP1;SLC30A8;GAPVD1
ncRNA metabolic process (GO:0034660)	1937-03-01	0.0636153	0.700302	0	0	3.47744	9.57999	EXD1;PIWIL2;TDRD1
O-glycan processing (GO:0016266)	1961-04-01	0.0649667	0.700302	0	0	2.76802	7.56742	MUC1;GALNT5;MUC13;MUC4
acyl-CoA biosynthetic process (GO:0071616)	2021-02-17	0.0655452	0.700302	0	0	5.24929	14.3044	SCD;FASN
gliogenesis (GO:0042063)	2021-02-17	0.0655452	0.700302	0	0	5.24929	14.3044	CDH2;NFIB
membrane depolarization during cardiac muscle cell action potential (GO:0086012)	2021-02-17	0.0655452	0.700302	0	0	5.24929	14.3044	CACNB2;CACNA1G
negative regulation of fatty acid metabolic process (GO:0045922)	2021-02-17	0.0655452	0.700302	0	0	5.24929	14.3044	ACADL;APOC3
negative regulation of intrinsic apoptotic signaling pathway by p53 class mediator (GO:1902254)	2021-02-17	0.0655452	0.700302	0	0	5.24929	14.3044	MUC1;CD44
positive regulation of cardiac muscle tissue growth (GO:0055023)	2021-02-17	0.0655452	0.700302	0	0	5.24929	14.3044	ERBB4;GLI1
positive regulation of dendrite extension (GO:1903861)	2021-02-17	0.0655452	0.700302	0	0	5.24929	14.3044	ITSN2;NEDD4L
regulation of cysteine-type endopeptidase activity involved in apoptotic process (GO:0043281)	1989-05-01	0.0708633	0.700302	0	0	2.34938	6.2188	RPS6KA3;DHCR24;GRAMD4;CD44;MAP2K5
positive regulation of Ras protein signal transduction (GO:0046579)	1963-04-01	0.0714088	0.700302	0	0	2.67391	7.05734	ADGRG1;ARRB1;LRRD1;MAPRE2
positive regulation of cell projection organization (GO:0031346)	6/117	0.0718041	0.700302	0	0	2.13486	5.62282	CDKL3;TIAM1;NTRK2;PLXNA2;PLXNB2;EPHA3
cellular response to ketone (GO:1901655)	1939-03-01	0.0721999	0.700302	0	0	3.28391	8.63115	ADCY2;ADCY6;ADCY5
regulation of nitric-oxide synthase activity (GO:0050999)	1939-03-01	0.0721999	0.700302	0	0	3.28391	8.63115	NOS1AP;ZDHHC21;EGFR
negative regulation of protein secretion (GO:0050709)	1939-03-01	0.0721999	0.700302	0	0	3.28391	8.63115	RAB11FIP1;HMGCR;RAB11FIP3
regulation of catabolic process (GO:0009894)	2021-02-18	0.07256	0.700302	0	0	4.92096	12.9094	ODC1;NEDD4L
cell migration involved in sprouting angiogenesis (GO:0002042)	2021-02-18	0.07256	0.700302	0	0	4.92096	12.9094	NRP1;PIK3R3
regulation of dendrite extension (GO:1903859)	2021-02-18	0.07256	0.700302	0	0	4.92096	12.9094	ITSN2;NEDD4L
regulation of multicellular organism growth (GO:0040014)	2021-02-18	0.07256	0.700302	0	0	4.92096	12.9094	GHR;MBD5
regulation of protein sumoylation (GO:0033233)	2021-02-18	0.07256	0.700302	0	0	4.92096	12.9094	EGR1;FSCB
epithelial structure maintenance (GO:0010669)	2021-02-18	0.07256	0.700302	0	0	4.92096	12.9094	MUC13;MUC4
maintenance of gastrointestinal epithelium (GO:0030277)	2021-02-18	0.07256	0.700302	0	0	4.92096	12.9094	MUC13;MUC4
negative regulation of cation transmembrane transport (GO:1904063)	2021-02-18	0.07256	0.700302	0	0	4.92096	12.9094	SLC43A1;NEDD4L
negative regulation of interleukin-8 production (GO:0032717)	2021-02-18	0.07256	0.700302	0	0	4.92096	12.9094	ARRB1;MAP2K5
positive regulation of response to endoplasmic reticulum stress (GO:1905898)	2021-02-18	0.07256	0.700302	0	0	4.92096	12.9094	ATXN3;PIK3R1
positive regulation of cell migration (GO:0030335)	11/269	0.0737296	0.700302	0	0	1.68832	4.40204	TIAM1;NRP1;PODXL;SEMA4B;MAZ;SEMA3B;FN1;PIK3R3;PIK3CD;CLDN1;EGFR
regulation of translation (GO:0006417)	8/178	0.0769419	0.700302	0	0	1.86051	4.77165	PIWIL2;RPS6KA3;OGFOD1;PYM1;IGF2BP1;PLXNB2;PKP3;PLD1
regulation of peptidyl-tyrosine phosphorylation (GO:0050730)	1992-05-01	0.0791825	0.700302	0	0	2.26801	5.75168	GHR;NRP1;CSPG4;CD44;EGFR
DNA alkylation (GO:0006305)	2021-02-19	0.0798035	0.700302	0	0	4.63125	11.7087	HELLS;MTRR
DNA methylation or demethylation (GO:0044728)	2021-02-19	0.0798035	0.700302	0	0	4.63125	11.7087	HELLS;MTRR
regulation of oligodendrocyte differentiation (GO:0048713)	2021-02-19	0.0798035	0.700302	0	0	4.63125	11.7087	NF1;HES1
synaptic transmission, cholinergic (GO:0007271)	2021-02-19	0.0798035	0.700302	0	0	4.63125	11.7087	NQO1;CHRNB3
transmembrane receptor protein tyrosine kinase signaling pathway (GO:0007169)	15/404	0.0807719	0.700302	0	0	1.52914	3.8475	BCAR3;NTRK2;NRP1;ARHGEF28;PIK3R3;PIK3R1;SORBS1;EGFR;GHR;TIAM1;ERBB4;ANOS1;ANGPTL1;EPHA3;ATP6V0A1
regulation of filopodium assembly (GO:0051489)	1941-03-01	0.0812715	0.700302	0	0	3.11075	7.80786	NRP1;MYO10;PIK3R1
regulation of response to DNA damage stimulus (GO:2001020)	1941-03-01	0.0812715	0.700302	0	0	3.11075	7.80786	NSMCE4A;NPAS2;IER3
visual system development (GO:0150063)	1941-03-01	0.0812715	0.700302	0	0	3.11075	7.80786	C3;ABCB5;MAB21L2
negative regulation of cell-cell adhesion (GO:0022408)	1941-03-01	0.0812715	0.700302	0	0	3.11075	7.80786	PODXL;MBP;MAP2K5
regulation of kinase activity (GO:0043549)	1994-05-01	0.0850067	0.700302	0	0	2.21682	5.46451	PRDX3;NTRK2;ERBB4;EPHA3;EGFR
positive regulation of epithelial cell migration (GO:0010634)	1994-05-01	0.0850067	0.700302	0	0	2.21682	5.46451	NRP1;SMOC2;SPARC;PIK3CD;MAPRE2
negative regulation of protein catabolic process (GO:0042177)	1942-03-01	0.0859829	0.700302	0	0	3.03083	7.43647	RGP1;HMGCR;EGFR
regulation of cell migration (GO:0030334)	15/408	0.0860431	0.700302	0	0	1.51326	3.71188	TCAF1;SEMA4B;MAZ;SEMA3B;PIK3CD;PIK3R3;PODN;CLDN1;EGFR;TIAM1;PODXL;ERBB4;PLXNA2;NF1;PLXNB2
regulation of anatomical structure morphogenesis (GO:0022603)	6/123	0.0865314	0.700302	0	0	2.02475	4.95507	SPARC;CDH2;ZMYM3;HECW1;NF1;NEDD4L
negative regulation of axon extension involved in axon guidance (GO:0048843)	2021-02-20	0.08726	0.700302	0	0	4.37374	10.6669	SEMA4B;SEMA3B
negative regulation of transcription by RNA polymerase II (GO:0000122)	23/684	0.0887073	0.700302	0	0	1.38317	3.35061	HEXIM1;ZNF254;ZNF550;NFIX;TCF25;VDR;MAZ;NEDD4L;PRDM1;BACH1;ZNF608;NFIB;ID4;ZNF536;INSM2;HES1;LRRFIP1;ZNF675;MAP2K5;E2F7;E2F8;JAZF1;BPTF
regulation of cell-substrate adhesion (GO:0010810)	1943-03-01	0.0908075	0.700302	0	0	2.95491	7.08887	ATXN3;NF1;NPNT
spermatid development (GO:0007286)	1943-03-01	0.0908075	0.700302	0	0	2.95491	7.08887	TSSK1B;MEIOC;RFX2
extracellular structure organization (GO:0043062)	9/216	0.0909621	0.700302	0	0	1.71917	4.1214	SMOC2;ACAN;SPARC;ITGA2;LAMA4;FN1;NF1;NPNT;CD44
peptidyl-tyrosine phosphorylation (GO:0018108)	1969-04-01	0.0925887	0.700302	0	0	2.42634	5.77368	GHR;ERBB4;EPHA3;EGFR
external encapsulating structure organization (GO:0045229)	9/217	0.0929389	0.700302	0	0	1.71082	4.06459	SMOC2;ACAN;SPARC;ITGA2;LAMA4;FN1;NF1;NPNT;CD44
regulation of cardiac muscle cell proliferation (GO:0060043)	2021-02-21	0.0949145	0.700302	0	0	4.14333	9.75662	ERBB4;GLI1
negative regulation of ion transmembrane transporter activity (GO:0032413)	2021-02-21	0.0949145	0.700302	0	0	4.14333	9.75662	HECW1;NEDD4L
mitotic spindle assembly (GO:0090307)	1944-03-01	0.0957421	0.700302	0	0	2.88269	6.76307	MAP10;KIF23;SMC1A
positive regulation of receptor-mediated endocytosis (GO:0048260)	1944-03-01	0.0957421	0.700302	0	0	2.88269	6.76307	C3;HIP1;ARRB1
phosphatidylinositol-mediated signaling (GO:0048015)	1971-04-01	0.100242	0.700302	0	0	2.35367	5.41383	NF1;PI4KA;PIK3CD;PIK3R1
positive regulation of cell motility (GO:2000147)	9/221	0.101096	0.700302	0	0	1.67819	3.84589	TIAM1;PODXL;SEMA4B;MAZ;SEMA3B;PIK3R3;PIK3CD;CLDN1;EGFR
fatty-acyl-CoA metabolic process (GO:0035337)	2021-02-22	0.102753	0.700302	0	0	3.93596	8.956	SCD;FASN
regulation of voltage-gated calcium channel activity (GO:1901385)	2021-02-22	0.102753	0.700302	0	0	3.93596	8.956	CACNB2;NOS1AP
heme biosynthetic process (GO:0006783)	2021-02-22	0.102753	0.700302	0	0	3.93596	8.956	COX15;FLVCR1
negative regulation of lipid biosynthetic process (GO:0051055)	2021-02-22	0.102753	0.700302	0	0	3.93596	8.956	ACADL;APOC3
negative regulation of epithelial cell proliferation (GO:0050680)	1972-04-01	0.104175	0.700302	0	0	2.31894	5.24469	SPARC;VDR;NFIB;NF1
negative regulation of cell adhesion (GO:0007162)	1973-04-01	0.108178	0.700302	0	0	2.28521	5.08226	MUC1;PODXL;PLXNA2;PLXNB2
regulation of protein catabolic process (GO:0042176)	5/102	0.110458	0.700302	0	0	2.03315	4.47928	HECW1;ODC1;NEDD4L;HMGCR;EGFR
blood vessel endothelial cell migration (GO:0043534)	2021-02-23	0.110761	0.700302	0	0	3.74834	8.24779	NRP1;PIK3R3
DNA methylation (GO:0006306)	2021-02-23	0.110761	0.700302	0	0	3.74834	8.24779	HELLS;MTRR
positive regulation of histone acetylation (GO:0035066)	2021-02-23	0.110761	0.700302	0	0	3.74834	8.24779	MUC1;ARRB1
positive regulation of neuron death (GO:1901216)	1947-03-01	0.111175	0.700302	0	0	2.68573	5.8996	BACE1;EGR1;NF1
purine ribonucleotide biosynthetic process (GO:0009152)	1948-03-01	0.116519	0.700302	0	0	2.62591	5.64492	ADCY2;ADCY6;ADCY5
cellular response to alcohol (GO:0097306)	1948-03-01	0.116519	0.700302	0	0	2.62591	5.64492	ADCY2;ADCY6;ADCY5
regulation of protein metabolic process (GO:0051246)	1948-03-01	0.116519	0.700302	0	0	2.62591	5.64492	ODC1;NEDD4L;MAP2K5
substrate adhesion-dependent cell spreading (GO:0034446)	1948-03-01	0.116519	0.700302	0	0	2.62591	5.64492	NRP1;FN1;PIK3R1
myelination (GO:0042552)	1948-03-01	0.116519	0.700302	0	0	2.62591	5.64492	PLLP;NF1;MBP
positive regulation of peptidyl-tyrosine phosphorylation (GO:0050731)	6/134	0.117472	0.700302	0	0	1.8497	3.96124	GHR;NRP1;ERBB4;CSPG4;HES1;CD44
regulation of neuron projection development (GO:0010975)	7/165	0.117883	0.700302	0	0	1.7491	3.73968	NTRK2;CDH2;MBOAT1;PLXNB2;CRMP1;EPHA3;ADCY6
protein side chain deglutamylation (GO:0035610)	2021-01-05	0.118237	0.700302	0	0	9.82812	20.9837	AGBL3
alkaloid metabolic process (GO:0009820)	2021-01-05	0.118237	0.700302	0	0	9.82812	20.9837	CYP3A5
amacrine cell differentiation (GO:0035881)	2021-01-05	0.118237	0.700302	0	0	9.82812	20.9837	RORB
pyrimidine nucleoside transport (GO:0015864)	2021-01-05	0.118237	0.700302	0	0	9.82812	20.9837	SLC28A2
R-loop disassembly (GO:0062176)	2021-01-05	0.118237	0.700302	0	0	9.82812	20.9837	PRIMPOL
regulation of caveolin-mediated endocytosis (GO:2001286)	2021-01-05	0.118237	0.700302	0	0	9.82812	20.9837	NEDD4L
cell-cell adhesion mediated by integrin (GO:0033631)	2021-01-05	0.118237	0.700302	0	0	9.82812	20.9837	NPNT
cellular response to brain-derived neurotrophic factor stimulus (GO:1990416)	2021-01-05	0.118237	0.700302	0	0	9.82812	20.9837	NTRK2
cellular response to heparin (GO:0071504)	2021-01-05	0.118237	0.700302	0	0	9.82812	20.9837	EGR1
regulation of growth hormone receptor signaling pathway (GO:0060398)	2021-01-05	0.118237	0.700302	0	0	9.82812	20.9837	MBD5
cellular response to vitamin D (GO:0071305)	2021-01-05	0.118237	0.700302	0	0	9.82812	20.9837	VDR
CRD-mediated mRNA stabilization (GO:0070934)	2021-01-05	0.118237	0.700302	0	0	9.82812	20.9837	IGF2BP1
de novo centriole assembly (GO:0097742)	2021-01-05	0.118237	0.700302	0	0	9.82812	20.9837	CEP152
de novo centriole assembly involved in multi-ciliated epithelial cell differentiation (GO:0098535)	2021-01-05	0.118237	0.700302	0	0	9.82812	20.9837	CEP152
regulation of natural killer cell differentiation (GO:0032823)	2021-01-05	0.118237	0.700302	0	0	9.82812	20.9837	PRDM1
regulation of platelet-derived growth factor receptor-beta signaling pathway (GO:2000586)	2021-01-05	0.118237	0.700302	0	0	9.82812	20.9837	HIP1
regulation of protein kinase C activity (GO:1900019)	2021-01-05	0.118237	0.700302	0	0	9.82812	20.9837	EGFR
endothelin receptor signaling pathway (GO:0086100)	2021-01-05	0.118237	0.700302	0	0	9.82812	20.9837	BCAR3
regulation of retinal ganglion cell axon guidance (GO:0090259)	2021-01-05	0.118237	0.700302	0	0	9.82812	20.9837	NRP1
regulation of sequestering of zinc ion (GO:0061088)	2021-01-05	0.118237	0.700302	0	0	9.82812	20.9837	SLC30A8
ethanolamine-containing compound metabolic process (GO:0042439)	2021-01-05	0.118237	0.700302	0	0	9.82812	20.9837	NAPEPLD
regulation of triglyceride metabolic process (GO:0090207)	2021-01-05	0.118237	0.700302	0	0	9.82812	20.9837	C3
glucosylceramide metabolic process (GO:0006678)	2021-01-05	0.118237	0.700302	0	0	9.82812	20.9837	GBA3
glutamate catabolic process (GO:0006538)	2021-01-05	0.118237	0.700302	0	0	9.82812	20.9837	GLUL
regulation of vascular associated smooth muscle contraction (GO:0003056)	2021-01-05	0.118237	0.700302	0	0	9.82812	20.9837	ZDHHC21
response to cocaine (GO:0042220)	2021-01-05	0.118237	0.700302	0	0	9.82812	20.9837	TGM2
histone citrullination (GO:0036414)	2021-01-05	0.118237	0.700302	0	0	9.82812	20.9837	PADI3
ribose phosphate metabolic process (GO:0019693)	2021-01-05	0.118237	0.700302	0	0	9.82812	20.9837	RNASEH2B
SA node cell to atrial cardiac muscle cell signaling (GO:0086018)	2021-01-05	0.118237	0.700302	0	0	9.82812	20.9837	CACNA1G
Schwann cell differentiation (GO:0014037)	2021-01-05	0.118237	0.700302	0	0	9.82812	20.9837	NF1
L-arginine import across plasma membrane (GO:0097638)	2021-01-05	0.118237	0.700302	0	0	9.82812	20.9837	SLC7A2
long-chain fatty acid catabolic process (GO:0042758)	2021-01-05	0.118237	0.700302	0	0	9.82812	20.9837	ACADL
membrane depolarization during SA node cell action potential (GO:0086046)	2021-01-05	0.118237	0.700302	0	0	9.82812	20.9837	CACNA1G
mitochondrial DNA repair (GO:0043504)	2021-01-05	0.118237	0.700302	0	0	9.82812	20.9837	PRIMPOL
uridine transport (GO:0015862)	2021-01-05	0.118237	0.700302	0	0	9.82812	20.9837	SLC28A2
[truncated: 1,729 more rows]
