# Supplementary material for: Pathogen-driven gene expression patterns lead to a novel approach to the identification of common therapeutic targets
Source: Sci Rep. 2022 Dec 6;12:21070. doi: 10.1038/s41598-022-25102-8 (PMC9726901; doi:10.1038/s41598-022-25102-8)
Supplement: Supplementary file 7 — Supplementary Information 7. [file 41598_2022_25102_MOESM7_ESM.xlsx]

## Sheet: Sheet1
Supplementary Table 4: List of all GO terms (molecular function) of DEGs.
Analysis of upregulated genes
Term	Overlap	P-value	Adjusted P-value	Old P-value	Old Adjusted P-value	Odds Ratio	Combined Score	Genes
receptor ligand activity (GO:0048018)	12/307	0.000941647	0.285319	0	0	3.08851	21.5203	SEMA6B;COLEC10;GDF15;CCL5;REG1A;OSM;CCK;GDF3;METRNL;DKK1;EREG;HBEGF
leak channel activity (GO:0022840)	2021-03-19	0.00196672	0.297958	0	0	13.95	86.9279	RHAG;NALCN;KCNK3
growth factor activity (GO:0008083)	1987-05-01	0.00629892	0.410515	0	0	4.55578	23.0859	REG1A;OSM;DKK1;EREG;HBEGF
hydrolase activity, acting on carbon-nitrogen (but not peptide) bonds, in linear amidines (GO:0016813)	2021-02-11	0.00908453	0.410515	0	0	16.477	77.4615	ARG1;DDAH2
RNA polymerase II cis-regulatory region sequence-specific DNA binding (GO:0000978)	25/1149	0.0118243	0.410515	0	0	1.70321	7.55814	HLF;CEBPD;ZNF7;CIART;NKRF;HES1;PITX1;ESRRA;KLF10;EGR1;STAT5B;JUN;ZNF382;EGR4;MITF;TBX18;KLF8;KLF6;BCL6;SP3;FOSB;ZNF780B;MAFK;ZNF697;ZNF334
cis-regulatory region sequence-specific DNA binding (GO:0000987)	25/1149	0.0118243	0.410515	0	0	1.70321	7.55814	HLF;CEBPD;ZNF7;CIART;NKRF;HES1;PITX1;ESRRA;KLF10;EGR1;STAT5B;JUN;ZNF382;EGR4;MITF;TBX18;KLF8;KLF6;BCL6;SP3;FOSB;ZNF780B;MAFK;ZNF697;ZNF334
cytokine receptor binding (GO:0005126)	5/105	0.0135747	0.410515	0	0	3.73232	16.0473	IL3;CCL5;OSM;TNFSF9;XCL1
peptide hormone receptor binding (GO:0051428)	2021-02-14	0.0146388	0.410515	0	0	12.3559	52.1923	UCN3;CCK
double-stranded DNA binding (GO:0003690)	16/651	0.0148875	0.410515	0	0	1.90946	8.03355	ESRRA;KLF10;EGR1;JUN;PCID2;HLF;EGR4;CEBPD;HMGB3;TBX18;KLF6;BCL6;SP3;FOSB;HES1;PITX1
chloride channel regulator activity (GO:0017081)	2021-02-15	0.0167431	0.410515	0	0	11.4049	46.6433	SGK1;CFTR
translation initiation factor activity (GO:0003743)	1941-03-01	0.0174341	0.410515	0	0	5.86713	23.7579	EIF4A2;EIF1B;EIF1
E-box binding (GO:0070888)	1941-03-01	0.0174341	0.410515	0	0	5.86713	23.7579	HES1;MITF;CIART
CCR chemokine receptor binding (GO:0048020)	1942-03-01	0.0185932	0.410515	0	0	5.7164	22.7796	CCL5;XCL2;XCL1
CoA hydrolase activity (GO:0016289)	2021-02-16	0.0189677	0.410515	0	0	10.5897	41.9883	ACOT9;ACOT8
ribosomal small subunit binding (GO:0043024)	2021-02-17	0.021309	0.413374	0	0	9.88321	38.0368	EIF1B;EIF1
chemokine activity (GO:0008009)	1946-03-01	0.0236483	0.413374	0	0	5.18359	19.4098	CCL5;XCL2;XCL1
acyl-CoA hydrolase activity (GO:0047617)	2021-02-18	0.0237636	0.413374	0	0	9.26504	34.6476	ACOT9;ACOT8
ankyrin binding (GO:0030506)	2021-02-19	0.0263279	0.413374	0	0	8.71959	31.7143	CDH1;RHAG
cytokine activity (GO:0005125)	6/173	0.0293479	0.413374	0	0	2.68295	9.46689	GDF15;CCL5;XCL2;OSM;XCL1;GDF3
chemokine receptor binding (GO:0042379)	1950-03-01	0.029373	0.413374	0	0	4.74147	16.7264	CCL5;XCL2;XCL1
DNA-binding transcription activator activity, RNA polymerase II-specific (GO:0001228)	9/333	0.0361526	0.413374	0	0	2.08151	6.91063	KLF10;EGR1;JUN;KLF6;HLF;EGR4;NKRF;ZNF780B;MITF
protein kinase binding (GO:0019901)	12/506	0.0408207	0.413374	0	0	1.82547	5.83888	PPP1R15A;FAM83G;ZFP36;DUSP10;IRS1;PIFO;RPS6;TRIM14;CD226;GDF3;TRIB1;RHOB
actin monomer binding (GO:0003785)	2021-02-25	0.0438362	0.413374	0	0	6.44296	20.149	MTSS1;LMOD2
epidermal growth factor receptor binding (GO:0005154)	2021-02-26	0.0470788	0.413374	0	0	6.17419	18.8679	EREG;HBEGF
kinase binding (GO:0019900)	11/461	0.0471661	0.413374	0	0	1.834	5.60118	PPP1R15A;FAM83G;ZFP36;BTG1;CD160;PIFO;RPS6;TRIM14;CD226;GDF3;RHOB
protein homodimerization activity (GO:0042803)	14/636	0.0482575	0.413374	0	0	1.69342	5.1331	CAMK2B;GDF15;TESC;NPR3;RAP1GAP;TBX18;ERN1;SUPV3L1;TYROBP;CCL5;TRIM14;XCL1;HES1;MTPAP
PDZ domain binding (GO:0030165)	1963-03-01	0.0525081	0.413374	0	0	3.7117	10.9376	GRID2;CRIM1;CFTR
growth factor receptor binding (GO:0070851)	4/105	0.0528196	0.413374	0	0	2.94494	8.66071	ERN1;IL3;EREG;HBEGF
protein serine/threonine/tyrosine kinase activity (GO:0004712)	2021-02-28	0.0538156	0.413374	0	0	5.69867	16.6526	RPS6KB1;SGK1
receptor antagonist activity (GO:0048019)	2021-02-28	0.0538156	0.413374	0	0	5.69867	16.6526	CCL5;DKK1
sequence-specific DNA binding (GO:0043565)	15/707	0.0543277	0.413374	0	0	1.63129	4.7515	ESRRA;KLF10;EGR1;JUN;HLF;EGR4;CEBPD;TBX18;KLF6;BCL6;SP3;FOSB;MAFK;HES1;PITX1
sequence-specific double-stranded DNA binding (GO:1990837)	15/712	0.0570366	0.413374	0	0	1.61916	4.63739	ESRRA;KLF10;EGR1;JUN;HLF;EGR4;CEBPD;TBX18;KLF6;BCL6;SP3;FOSB;MAFK;HES1;PITX1
DNA-binding transcription repressor activity, RNA polymerase II-specific (GO:0001227)	7/256	0.0575819	0.413374	0	0	2.09852	5.99034	KLF8;JUN;BCL6;MITF;MAFK;HES1;TBX18
inorganic phosphate transmembrane transporter activity (GO:0005315)	2021-01-05	0.0652344	0.413374	0	0	18.4719	50.424	ANKH
mannokinase activity (GO:0019158)	2021-01-05	0.0652344	0.413374	0	0	18.4719	50.424	HK2
MHC class I protein complex binding (GO:0023024)	2021-01-05	0.0652344	0.413374	0	0	18.4719	50.424	KLRC2
CCR1 chemokine receptor binding (GO:0031726)	2021-01-05	0.0652344	0.413374	0	0	18.4719	50.424	CCL5
CCR5 chemokine receptor binding (GO:0031730)	2021-01-05	0.0652344	0.413374	0	0	18.4719	50.424	CCL5
creatine kinase activity (GO:0004111)	2021-01-05	0.0652344	0.413374	0	0	18.4719	50.424	CKB
deoxyribonuclease I activity (GO:0004530)	2021-01-05	0.0652344	0.413374	0	0	18.4719	50.424	DNASE1
phosphotransferase activity, nitrogenous group as acceptor (GO:0016775)	2021-01-05	0.0652344	0.413374	0	0	18.4719	50.424	CKB
folic acid transmembrane transporter activity (GO:0008517)	2021-01-05	0.0652344	0.413374	0	0	18.4719	50.424	SLC25A32
fructokinase activity (GO:0008865)	2021-01-05	0.0652344	0.413374	0	0	18.4719	50.424	HK2
prostaglandin E receptor activity (GO:0004957)	2021-01-05	0.0652344	0.413374	0	0	18.4719	50.424	PTGER2
gap junction channel activity involved in cardiac conduction electrical coupling (GO:0086075)	2021-01-05	0.0652344	0.413374	0	0	18.4719	50.424	GJC1
glucokinase activity (GO:0004340)	2021-01-05	0.0652344	0.413374	0	0	18.4719	50.424	HK2
hexokinase activity (GO:0004396)	2021-01-05	0.0652344	0.413374	0	0	18.4719	50.424	HK2
RNA polymerase II transcription regulatory region sequence-specific DNA binding (GO:0000977)	25/1359	0.0670093	0.413374	0	0	1.41889	3.83515	HLF;CEBPD;ZNF7;CIART;NKRF;HES1;PITX1;ESRRA;KLF10;EGR1;STAT5B;JUN;ZNF382;EGR4;MITF;TBX18;KLF8;KLF6;BCL6;SP3;FOSB;ZNF780B;MAFK;ZNF697;ZNF334
chemoattractant activity (GO:0042056)	1932-02-01	0.068218	0.413374	0	0	4.93784	13.2583	COLEC10;CCL5
potassium ion transmembrane transporter activity (GO:0015079)	1932-02-01	0.068218	0.413374	0	0	4.93784	13.2583	TMEM38B;KCNK3
RNA adenylyltransferase activity (GO:1990817)	2021-01-06	0.0777634	0.413374	0	0	14.7768	37.7411	MTPAP
immunoglobulin receptor binding (GO:0034987)	2021-01-06	0.0777634	0.413374	0	0	14.7768	37.7411	FES
alpha-adrenergic receptor activity (GO:0004936)	2021-01-06	0.0777634	0.413374	0	0	14.7768	37.7411	ADRA1D
sulfur amino acid transmembrane transporter activity (GO:0000099)	2021-01-06	0.0777634	0.413374	0	0	14.7768	37.7411	MFSD12
MHC class I receptor activity (GO:0032393)	2021-01-06	0.0777634	0.413374	0	0	14.7768	37.7411	CD160
palmitoyl-CoA hydrolase activity (GO:0016290)	2021-01-06	0.0777634	0.413374	0	0	14.7768	37.7411	ACOT8
double-stranded methylated DNA binding (GO:0010385)	2021-01-06	0.0777634	0.413374	0	0	14.7768	37.7411	EGR1
oxidoreductase activity, acting on paired donors, with incorporation or reduction of molecular oxygen, NAD(P)H as one donor, and incorporation of one atom of oxygen (GO:0016709)	1936-02-01	0.0837201	0.417966	0	0	4.35604	10.8042	CYP27A1;FMO1
phosphatase activity (GO:0016791)	1979-03-01	0.0897814	0.417966	0	0	2.9279	7.05735	DUSP10;PLPPR2;PPP1CA
ribosomal protein S6 kinase activity (GO:0004711)	2021-01-07	0.090125	0.417966	0	0	12.3134	29.6328	RPS6KB1
JUN kinase binding (GO:0008432)	2021-01-07	0.090125	0.417966	0	0	12.3134	29.6328	DUSP10
UDP-xylosyltransferase activity (GO:0035252)	2021-01-07	0.090125	0.417966	0	0	12.3134	29.6328	GXYLT2
ferric iron binding (GO:0008199)	2021-01-07	0.090125	0.417966	0	0	12.3134	29.6328	FTL
metalloendopeptidase activity (GO:0004222)	1982-03-01	0.0977338	0.417966	0	0	2.81629	6.5493	ADAMTS5;NLN;ADAMTS1
G protein-coupled peptide receptor activity (GO:0008528)	1982-03-01	0.0977338	0.417966	0	0	2.81629	6.5493	F2R;GLP2R;NPR3
mitogen-activated protein kinase kinase binding (GO:0031434)	2021-01-08	0.102322	0.417966	0	0	10.5538	24.0587	TRIB1
xylosyltransferase activity (GO:0042285)	2021-01-08	0.102322	0.417966	0	0	10.5538	24.0587	GXYLT2
cuprous ion binding (GO:1903136)	2021-01-08	0.102322	0.417966	0	0	10.5538	24.0587	SNCB
estradiol 17-beta-dehydrogenase activity (GO:0004303)	2021-01-08	0.102322	0.417966	0	0	10.5538	24.0587	HSD17B14
ion channel activity (GO:0005216)	1984-03-01	0.103188	0.417966	0	0	2.74647	6.23778	GRID2;NALCN;KCNK3
5S rRNA binding (GO:0008097)	2021-01-09	0.114355	0.417966	0	0	9.23408	20.0236	RRS1
tumor necrosis factor-activated receptor activity (GO:0005031)	2021-01-09	0.114355	0.417966	0	0	9.23408	20.0236	TNFRSF19
glucocorticoid receptor binding (GO:0035259)	2021-01-09	0.114355	0.417966	0	0	9.23408	20.0236	STAT5B
ribonuclease P RNA binding (GO:0033204)	2021-01-10	0.126228	0.417966	0	0	8.20766	16.9871	RPP38
ammonium transmembrane transporter activity (GO:0008519)	2021-01-10	0.126228	0.417966	0	0	8.20766	16.9871	RHAG
lipase inhibitor activity (GO:0055102)	2021-01-10	0.126228	0.417966	0	0	8.20766	16.9871	SNCB
Lys63-specific deubiquitinase activity (GO:0061578)	2021-01-10	0.126228	0.417966	0	0	8.20766	16.9871	TNFAIP3
MAP kinase tyrosine/serine/threonine phosphatase activity (GO:0017017)	2021-01-10	0.126228	0.417966	0	0	8.20766	16.9871	DUSP10
cAMP response element binding (GO:0035497)	2021-01-10	0.126228	0.417966	0	0	8.20766	16.9871	JUN
chloride channel inhibitor activity (GO:0019869)	2021-01-10	0.126228	0.417966	0	0	8.20766	16.9871	CFTR
nucleotide transmembrane transporter activity (GO:0015215)	2021-01-10	0.126228	0.417966	0	0	8.20766	16.9871	SLC25A32
phospholipase inhibitor activity (GO:0004859)	2021-01-10	0.126228	0.417966	0	0	8.20766	16.9871	SNCB
prostaglandin receptor activity (GO:0004955)	2021-01-10	0.126228	0.417966	0	0	8.20766	16.9871	PTGER2
protein tyrosine/threonine phosphatase activity (GO:0008330)	2021-01-10	0.126228	0.417966	0	0	8.20766	16.9871	DUSP10
organic anion transmembrane transporter activity (GO:0008514)	4/144	0.128457	0.417966	0	0	2.12035	4.35129	SLC1A3;SLC25A32;MFSD12;CFTR
histone deacetylase binding (GO:0042826)	1993-03-01	0.129138	0.417966	0	0	2.47069	5.05719	BRMS1L;MAGEA1;HES1
DNA binding (GO:0003677)	15/811	0.130422	0.417966	0	0	1.41041	2.87298	ESRRA;EGR1;JUN;PCID2;HLF;EGR4;HMGB3;ZNF7;SUPV3L1;TAF6L;BCL6;FOSB;MAFK;HES1;DNASE1
manganese ion binding (GO:0030145)	1948-02-01	0.135346	0.417966	0	0	3.21772	6.43519	ARG1;MTPAP
intracellular ligand-gated ion channel activity (GO:0005217)	2021-01-11	0.137943	0.417966	0	0	7.38652	14.6321	RASA3
adenyl nucleotide binding (GO:0030554)	2021-01-11	0.137943	0.417966	0	0	7.38652	14.6321	BAG3
adenyl-nucleotide exchange factor activity (GO:0000774)	2021-01-11	0.137943	0.417966	0	0	7.38652	14.6321	BAG3
amino acid:sodium symporter activity (GO:0005283)	2021-01-11	0.137943	0.417966	0	0	7.38652	14.6321	SLC1A3
thioesterase binding (GO:0031996)	2021-01-11	0.137943	0.417966	0	0	7.38652	14.6321	HAUS7
transferrin receptor binding (GO:1990459)	2021-01-11	0.137943	0.417966	0	0	7.38652	14.6321	HFE
ubiquitin-ubiquitin ligase activity (GO:0034450)	2021-01-11	0.137943	0.417966	0	0	7.38652	14.6321	ANAPC11
carbohydrate kinase activity (GO:0019200)	2021-01-11	0.137943	0.417966	0	0	7.38652	14.6321	HK2
chloride ion binding (GO:0031404)	2021-01-11	0.137943	0.417966	0	0	7.38652	14.6321	NPR3
complement receptor activity (GO:0004875)	2021-01-11	0.137943	0.417966	0	0	7.38652	14.6321	C5AR2
phospholipase activator activity (GO:0016004)	2021-01-11	0.137943	0.417966	0	0	7.38652	14.6321	CCL5
ribonuclease P activity (GO:0004526)	2021-01-11	0.137943	0.417966	0	0	7.38652	14.6321	RPP38
cation channel activity (GO:0005261)	1998-03-01	0.144455	0.423352	0	0	2.34006	4.52752	TMEM38B;NALCN;KCNK3
inorganic cation transmembrane transporter activity (GO:0022890)	1951-02-01	0.149162	0.423352	0	0	3.02025	5.74671	RHAG;NALCN
lipase activator activity (GO:0060229)	2021-01-12	0.149501	0.423352	0	0	6.71467	12.7609	CCL5
MAP kinase phosphatase activity (GO:0033549)	2021-01-12	0.149501	0.423352	0	0	6.71467	12.7609	DUSP10
transmembrane receptor protein tyrosine kinase adaptor activity (GO:0005068)	2021-01-12	0.149501	0.423352	0	0	6.71467	12.7609	IRS1
death receptor activity (GO:0005035)	2021-01-12	0.149501	0.423352	0	0	6.71467	12.7609	TNFRSF19
polynucleotide adenylyltransferase activity (GO:0004652)	2021-01-12	0.149501	0.423352	0	0	6.71467	12.7609	MTPAP
phosphoric ester hydrolase activity (GO:0042578)	1953-02-01	0.158524	0.42409	0	0	2.90152	5.34416	DUSP10;PPP1CA
acylglycerol lipase activity (GO:0047372)	2021-01-13	0.160904	0.42409	0	0	6.15481	11.2445	ABHD12
BMP receptor binding (GO:0070700)	2021-01-13	0.160904	0.42409	0	0	6.15481	11.2445	GDF15
microtubule minus-end binding (GO:0051011)	2021-01-13	0.160904	0.42409	0	0	6.15481	11.2445	HAUS7
phosphatidate phosphatase activity (GO:0008195)	2021-01-13	0.160904	0.42409	0	0	6.15481	11.2445	PLPPR2
platelet-derived growth factor receptor binding (GO:0005161)	2021-01-13	0.160904	0.42409	0	0	6.15481	11.2445	ERN1
protein phosphatase activator activity (GO:0072542)	2021-01-13	0.160904	0.42409	0	0	6.15481	11.2445	PPP1R15A
iron ion binding (GO:0005506)	1954-02-01	0.163246	0.42409	0	0	2.84558	5.1576	ACO2;FTL
thiol-dependent deubiquitinase (GO:0004843)	3/106	0.170106	0.42409	0	0	2.15743	3.82153	USP45;TNFAIP3;OTUD1
4 iron, 4 sulfur cluster binding (GO:0051539)	2021-01-14	0.172155	0.42409	0	0	5.68107	9.99504	ACO2
insulin-like growth factor receptor binding (GO:0005159)	2021-01-14	0.172155	0.42409	0	0	5.68107	9.99504	IRS1
L-glutamate transmembrane transporter activity (GO:0005313)	2021-01-14	0.172155	0.42409	0	0	5.68107	9.99504	SLC1A3
lipid phosphatase activity (GO:0042577)	2021-01-14	0.172155	0.42409	0	0	5.68107	9.99504	PLPPR2
tRNA-specific ribonuclease activity (GO:0004549)	2021-01-14	0.172155	0.42409	0	0	5.68107	9.99504	RPP38
phosphatase activator activity (GO:0019211)	2021-01-14	0.172155	0.42409	0	0	5.68107	9.99504	PPP1R15A
endodeoxyribonuclease activity, producing 5'-phosphomonoesters (GO:0016888)	2021-01-14	0.172155	0.42409	0	0	5.68107	9.99504	DNASE1
acidic amino acid transmembrane transporter activity (GO:0015172)	2021-01-15	0.183256	0.440687	0	0	5.27501	8.95102	SLC1A3
bicarbonate transmembrane transporter activity (GO:0015106)	2021-01-15	0.183256	0.440687	0	0	5.27501	8.95102	CFTR
peptidoglycan binding (GO:0042834)	2021-01-15	0.183256	0.440687	0	0	5.27501	8.95102	REG1A
deubiquitinase activity (GO:0101005)	3/112	0.190136	0.442445	0	0	2.03805	3.38319	USP45;TNFAIP3;OTUD1
omega peptidase activity (GO:0008242)	3/113	0.193532	0.442445	0	0	2.01942	3.31651	USP45;TNFAIP3;OTUD1
transmembrane receptor protein serine/threonine kinase binding (GO:0070696)	2021-01-16	0.194209	0.442445	0	0	4.9231	8.06808	GDF15
tropomyosin binding (GO:0005523)	2021-01-16	0.194209	0.442445	0	0	4.9231	8.06808	LMOD2
chloride transmembrane transporter activity (GO:0015108)	2021-01-16	0.194209	0.442445	0	0	4.9231	8.06808	CFTR
DNA binding, bending (GO:0008301)	2021-01-16	0.194209	0.442445	0	0	4.9231	8.06808	HMGB3
potassium ion leak channel activity (GO:0022841)	2021-01-16	0.194209	0.442445	0	0	4.9231	8.06808	KCNK3
calcium-release channel activity (GO:0015278)	2021-01-17	0.205015	0.460145	0	0	4.61517	7.31353	RASA3
four-way junction DNA binding (GO:0000400)	2021-01-17	0.205015	0.460145	0	0	4.61517	7.31353	HMGB3
RNA polymerase binding (GO:0070063)	2021-01-18	0.215677	0.470144	0	0	4.34347	6.66277	ZFP36
ligand-gated anion channel activity (GO:0099095)	2021-01-18	0.215677	0.470144	0	0	4.34347	6.66277	CFTR
cadherin binding involved in cell-cell adhesion (GO:0098641)	2021-01-18	0.215677	0.470144	0	0	4.34347	6.66277	PPP1CA
neuropeptide receptor binding (GO:0071855)	2021-01-18	0.215677	0.470144	0	0	4.34347	6.66277	UCN3
metallopeptidase activity (GO:0008237)	3/121	0.221203	0.472672	0	0	1.88174	2.83893	NLN;ADAMTS5;ADAMTS1
ligand-gated calcium channel activity (GO:0099604)	2021-01-19	0.226196	0.472672	0	0	4.10196	6.09695	RASA3
nucleotidyltransferase activity (GO:0016779)	2021-01-19	0.226196	0.472672	0	0	4.10196	6.09695	MTPAP
protein tyrosine kinase activator activity (GO:0030296)	2021-01-19	0.226196	0.472672	0	0	4.10196	6.09695	CCL5
glutamate receptor activity (GO:0008066)	2021-01-19	0.226196	0.472672	0	0	4.10196	6.09695	GRID2
R-SMAD binding (GO:0070412)	2021-01-19	0.226196	0.472672	0	0	4.10196	6.09695	JUN
hormone receptor binding (GO:0051427)	2021-01-21	0.246815	0.491599	0	0	3.69139	5.16468	CCK
acetylation-dependent protein binding (GO:0140033)	2021-01-21	0.246815	0.491599	0	0	3.69139	5.16468	BRD2
steroid dehydrogenase activity, acting on the CH-OH group of donors, NAD or NADP as acceptor (GO:0033764)	2021-01-21	0.246815	0.491599	0	0	3.69139	5.16468	HSD17B14
lysine-acetylated histone binding (GO:0070577)	2021-01-21	0.246815	0.491599	0	0	3.69139	5.16468	BRD2
lysophospholipase activity (GO:0004622)	2021-01-21	0.246815	0.491599	0	0	3.69139	5.16468	ABHD12
neurotransmitter receptor activity involved in regulation of postsynaptic membrane potential (GO:0099529)	2021-01-21	0.246815	0.491599	0	0	3.69139	5.16468	GRID2
histone acetyltransferase binding (GO:0035035)	2021-01-21	0.246815	0.491599	0	0	3.69139	5.16468	EGR1
GTP binding (GO:0005525)	4/189	0.248233	0.491599	0	0	1.6009	2.23067	TUBB6;RAB26;RAB35;RHOB
adenylyltransferase activity (GO:0070566)	2021-01-22	0.256918	0.493089	0	0	3.51543	4.77745	MTPAP
K63-linked polyubiquitin modification-dependent protein binding (GO:0070530)	2021-01-22	0.256918	0.493089	0	0	3.51543	4.77745	TNFAIP3
mRNA 3'-UTR AU-rich region binding (GO:0035925)	2021-01-22	0.256918	0.493089	0	0	3.51543	4.77745	ZFP36
protein tyrosine/serine/threonine phosphatase activity (GO:0008138)	2021-01-22	0.256918	0.493089	0	0	3.51543	4.77745	DUSP10
phosphatidylinositol-4,5-bisphosphate binding (GO:0005546)	1975-02-01	0.26608	0.493089	0	0	2.02482	2.68078	RAB35;SYT7
semaphorin receptor binding (GO:0030215)	2021-01-23	0.266887	0.493089	0	0	3.35546	4.43234	SEMA6B
low-density lipoprotein particle receptor binding (GO:0050750)	2021-01-23	0.266887	0.493089	0	0	3.35546	4.43234	DKK1
phosphatase inhibitor activity (GO:0019212)	2021-01-23	0.266887	0.493089	0	0	3.35546	4.43234	TESC
phosphatidylinositol phospholipase C activity (GO:0004435)	2021-01-23	0.266887	0.493089	0	0	3.35546	4.43234	CCL5
protein phosphatase 1 binding (GO:0008157)	2021-01-23	0.266887	0.493089	0	0	3.35546	4.43234	PPP1R15A
gamma-tubulin binding (GO:0043015)	2021-01-23	0.266887	0.493089	0	0	3.35546	4.43234	PIFO
C-C chemokine binding (GO:0019957)	2021-01-24	0.276722	0.499087	0	0	3.20941	4.12327	ZFP36
calmodulin-dependent protein kinase activity (GO:0004683)	2021-01-24	0.276722	0.499087	0	0	3.20941	4.12327	CAMK2B
ferrous iron binding (GO:0008198)	2021-01-24	0.276722	0.499087	0	0	3.20941	4.12327	FTL
gap junction channel activity (GO:0005243)	2021-01-24	0.276722	0.499087	0	0	3.20941	4.12327	GJC1
hormone activity (GO:0005179)	1978-02-01	0.280993	0.503792	0	0	1.9446	2.46852	CCK;METRNL
wide pore channel activity (GO:0022829)	2021-01-25	0.286425	0.504575	0	0	3.07553	3.84527	GJC1
chemorepellent activity (GO:0045499)	2021-01-25	0.286425	0.504575	0	0	3.07553	3.84527	SEMA6B
phospholipase C activity (GO:0004629)	2021-01-25	0.286425	0.504575	0	0	3.07553	3.84527	CCL5
neuropeptide hormone activity (GO:0005184)	2021-01-26	0.295999	0.518426	0	0	2.95236	3.5942	CCK
DNA-binding transcription factor binding (GO:0140297)	4/208	0.304624	0.524918	0	0	1.45039	1.72404	JUN;HES1;PITX1;TLE6
ADP binding (GO:0043531)	2021-01-27	0.305445	0.524918	0	0	2.83866	3.36661	ERN1
UDP-glycosyltransferase activity (GO:0008194)	1984-02-01	0.310724	0.524918	0	0	1.80176	2.10599	GXYLT2;GCNT7
magnesium ion binding (GO:0000287)	3/146	0.311381	0.524918	0	0	1.55079	1.80936	ERN1;TESC;MTPAP
lipoprotein particle receptor binding (GO:0070325)	2021-01-28	0.314764	0.524918	0	0	2.73339	3.15961	DKK1
tumor necrosis factor receptor superfamily binding (GO:0032813)	2021-01-28	0.314764	0.524918	0	0	2.73339	3.15961	TNFSF9
endoribonuclease activity, producing 5'-phosphomonoesters (GO:0016891)	2021-01-28	0.314764	0.524918	0	0	2.73339	3.15961	RPP38
transcription regulatory region nucleic acid binding (GO:0001067)	4/212	0.316698	0.524918	0	0	1.4222	1.63526	EGR1;JUN;MAFK;TBX18
nucleoside-triphosphatase activity (GO:0017111)	5/278	0.316889	0.524918	0	0	1.3551	1.55729	RAB35;GNB5;CFTR;RAP1GAP;RHOB
guanyl ribonucleotide binding (GO:0032561)	4/214	0.322751	0.524918	0	0	1.40851	1.59285	TUBB6;RAB26;RAB35;RHOB
inorganic anion transmembrane transporter activity (GO:0015103)	2021-01-29	0.32396	0.524918	0	0	2.63563	2.97072	ANKH
kinesin binding (GO:0019894)	2021-01-29	0.32396	0.524918	0	0	2.63563	2.97072	PIFO
metallocarboxypeptidase activity (GO:0004181)	2021-01-29	0.32396	0.524918	0	0	2.63563	2.97072	CPM
mitogen-activated protein kinase binding (GO:0051019)	2021-01-29	0.32396	0.524918	0	0	2.63563	2.97072	DUSP10
GTPase activity (GO:0003924)	4/216	0.328812	0.528044	0	0	1.39508	1.55171	RAB35;GNB5;RAP1GAP;RHOB
G protein-coupled receptor activity (GO:0004930)	5/283	0.330051	0.528044	0	0	1.33039	1.47475	C5AR2;F2R;NPR3;GLP2R;ADRA1D
ligand-gated channel activity (GO:0022834)	2021-01-30	0.333032	0.528044	0	0	2.54462	2.79786	GRID2
transmitter-gated ion channel activity involved in regulation of postsynaptic membrane potential (GO:1904315)	2021-01-30	0.333032	0.528044	0	0	2.54462	2.79786	GRID2
RNA binding (GO:0003723)	21/1406	0.334602	0.528044	0	0	1.12626	1.23304	EIF4A2;JUN;PCID2;UTP4;NIP7;RPS6;MRPL27;HMGB3;RSRC2;MKI67;PPRC1;EIF1;CHERP;SUPV3L1;ZFP36;NKRF;RRS1;SRSF3;MTPAP;EIF1B;RPP38
Hsp70 protein binding (GO:0030544)	2021-01-31	0.341982	0.531482	0	0	2.45968	2.63922	ERN1
ligand-gated ion channel activity (GO:0015276)	2021-01-31	0.341982	0.531482	0	0	2.45968	2.63922	GRID2
potassium channel activity (GO:0005267)	1991-02-01	0.345073	0.531482	0	0	1.65946	1.76566	TMEM38B;KCNK3
SH2 domain binding (GO:0042169)	1932-01-01	0.350813	0.531482	0	0	2.38021	2.49327	IRS1
amino acid binding (GO:0016597)	1932-01-01	0.350813	0.531482	0	0	2.38021	2.49327	DDAH2
beta-tubulin binding (GO:0048487)	1932-01-01	0.350813	0.531482	0	0	2.38021	2.49327	PIFO
neutral amino acid transmembrane transporter activity (GO:0015175)	1932-01-01	0.350813	0.531482	0	0	2.38021	2.49327	MFSD12
chemokine binding (GO:0019956)	1932-01-01	0.350813	0.531482	0	0	2.38021	2.49327	ZFP36
kinase inhibitor activity (GO:0019210)	1933-01-01	0.359527	0.536788	0	0	2.30571	2.35867	TRIB1
DNA secondary structure binding (GO:0000217)	1933-01-01	0.359527	0.536788	0	0	2.30571	2.35867	HMGB3
phosphatidylinositol bisphosphate binding (GO:1902936)	1994-02-01	0.35963	0.536788	0	0	1.6051	1.6415	RAB35;SYT7
transmitter-gated ion channel activity (GO:0022824)	1934-01-01	0.368123	0.543387	0	0	2.23573	2.23425	GRID2
endoribonuclease activity (GO:0004521)	1934-01-01	0.368123	0.543387	0	0	2.23573	2.23425	ERN1
Hsp90 protein binding (GO:0051879)	1935-01-01	0.376605	0.543387	0	0	2.16986	2.119	ERN1
ubiquitin conjugating enzyme activity (GO:0061631)	1935-01-01	0.376605	0.543387	0	0	2.16986	2.119	UBE2J2
NADH dehydrogenase (quinone) activity (GO:0050136)	1935-01-01	0.376605	0.543387	0	0	2.16986	2.119	NDUFA8
NADH dehydrogenase (ubiquinone) activity (GO:0008137)	1935-01-01	0.376605	0.543387	0	0	2.16986	2.119	NDUFA8
non-membrane spanning protein tyrosine kinase activity (GO:0004715)	1935-01-01	0.376605	0.543387	0	0	2.16986	2.119	FES
GTPase regulator activity (GO:0030695)	4/233	0.380446	0.546327	0	0	1.29039	1.24705	JUN;ELMOD2;GNB5;RAP1GAP
steroid hydroxylase activity (GO:0008395)	1936-01-01	0.384973	0.549071	0	0	2.10776	2.01203	CYP27A1
ion channel inhibitor activity (GO:0008200)	1937-01-01	0.393229	0.549071	0	0	2.04911	1.91256	CFTR
sodium channel regulator activity (GO:0017080)	1937-01-01	0.393229	0.549071	0	0	2.04911	1.91256	SGK1
calcium channel regulator activity (GO:0005246)	1937-01-01	0.393229	0.549071	0	0	2.04911	1.91256	SGK1
core promoter sequence-specific DNA binding (GO:0001046)	1937-01-01	0.393229	0.549071	0	0	2.04911	1.91256	KLF10
phosphotyrosine residue binding (GO:0001784)	1937-01-01	0.393229	0.549071	0	0	2.04911	1.91256	IRS1
ATPase regulator activity (GO:0060590)	1938-01-01	0.401375	0.552802	0	0	1.99362	1.8199	BAG3
ubiquitin-like protein conjugating enzyme activity (GO:0061650)	1938-01-01	0.401375	0.552802	0	0	1.99362	1.8199	UBE2J2
carboxypeptidase activity (GO:0004180)	1938-01-01	0.401375	0.552802	0	0	1.99362	1.8199	CPM
signaling receptor complex adaptor activity (GO:0030159)	1939-01-01	0.409412	0.56132	0	0	1.94106	1.73343	IRS1
peptidase inhibitor activity (GO:0030414)	1940-01-01	0.417341	0.569614	0	0	1.89119	1.65262	PCSK1N
purine ribonucleoside triphosphate binding (GO:0035639)	7/460	0.420472	0.571313	0	0	1.14142	0.988898	ERN1;TUBB6;RAB26;RAB35;TRIB1;MTPAP;RHOB
rRNA binding (GO:0019843)	1942-01-01	0.432883	0.580369	0	0	1.79876	1.50608	RRS1
cell-cell adhesion mediator activity (GO:0098632)	1942-01-01	0.432883	0.580369	0	0	1.79876	1.50608	PPP1CA
protein phosphorylated amino acid binding (GO:0045309)	1942-01-01	0.432883	0.580369	0	0	1.79876	1.50608	IRS1
protein kinase inhibitor activity (GO:0004860)	1943-01-01	0.440498	0.587978	0	0	1.75584	1.43952	TRIB1
ATP hydrolysis activity (GO:0140603)	1945-01-01	0.455425	0.599972	0	0	1.67586	1.31811	CFTR
copper ion binding (GO:0005507)	1945-01-01	0.455425	0.599972	0	0	1.67586	1.31811	SNCB
protein kinase C binding (GO:0005080)	1945-01-01	0.455425	0.599972	0	0	1.67586	1.31811	IRS1
endopeptidase inhibitor activity (GO:0004866)	2/115	0.457511	0.600112	0	0	1.30541	1.02077	PCSK1N;TFPI2
channel activity (GO:0015267)	1946-01-01	0.462738	0.601758	0	0	1.63854	1.26264	KCNK3
endopeptidase regulator activity (GO:0061135)	1946-01-01	0.462738	0.601758	0	0	1.63854	1.26264	PCSK1N
RNA polymerase II-specific DNA-binding transcription factor binding (GO:0061629)	3/190	0.469516	0.607963	0	0	1.18323	0.894585	JUN;HES1;PITX1
ubiquitin protein ligase binding (GO:0031625)	4/265	0.475899	0.609929	0	0	1.13033	0.839325	JUN;CKB;TRIB1;UBE2J2
acetylglucosaminyltransferase activity (GO:0008375)	1948-01-01	0.477073	0.609929	0	0	1.56865	1.16093	GCNT7
cation transmembrane transporter activity (GO:0008324)	1948-01-01	0.477073	0.609929	0	0	1.56865	1.16093	MFSD12
lipase activity (GO:0016298)	1949-01-01	0.484098	0.61373	0	0	1.53589	1.11424	ABHD12
exonuclease activity (GO:0004527)	1949-01-01	0.484098	0.61373	0	0	1.53589	1.11424	AEN
protein serine/threonine kinase activity (GO:0004674)	5/344	0.490309	0.614799	0	0	1.08758	0.775137	ERN1;CAMK2B;BRD2;RPS6KB1;SGK1
calcium-dependent phospholipid binding (GO:0005544)	1950-01-01	0.491028	0.614799	0	0	1.50447	1.07006	SYT7
potassium channel regulator activity (GO:0015459)	1950-01-01	0.491028	0.614799	0	0	1.50447	1.07006	SGK1
endonuclease activity (GO:0004519)	1951-01-01	0.497865	0.61825	0	0	1.47431	1.02822	ERN1
polyubiquitin modification-dependent protein binding (GO:0031593)	1951-01-01	0.497865	0.61825	0	0	1.47431	1.02822	TNFAIP3
L-amino acid transmembrane transporter activity (GO:0015179)	1953-01-01	0.511266	0.627181	0	0	1.41746	0.950923	SLC1A3
nuclear receptor coactivator activity (GO:0030374)	1953-01-01	0.511266	0.627181	0	0	1.41746	0.950923	PPRC1
exopeptidase activity (GO:0008238)	1953-01-01	0.511266	0.627181	0	0	1.41746	0.950923	CPM
hydro-lyase activity (GO:0016836)	1955-01-01	0.524311	0.635539	0	0	1.36482	0.881224	ACO2
metalloexopeptidase activity (GO:0008235)	1955-01-01	0.524311	0.635539	0	0	1.36482	0.881224	CPM
ubiquitin-like protein ligase binding (GO:0044389)	4/282	0.524372	0.635539	0	0	1.06028	0.684468	JUN;CKB;TRIB1;UBE2J2
secondary active transmembrane transporter activity (GO:0015291)	1956-01-01	0.530703	0.635585	0	0	1.33994	0.848922	ANKH
microtubule motor activity (GO:0003777)	1956-01-01	0.530703	0.635585	0	0	1.33994	0.848922	KIF9
receptor tyrosine kinase binding (GO:0030971)	1956-01-01	0.530703	0.635585	0	0	1.33994	0.848922	IRS1
carboxylic acid transmembrane transporter activity (GO:0046943)	1957-01-01	0.537009	0.638093	0	0	1.31594	0.818175	SLC25A32
protein phosphatase regulator activity (GO:0019888)	1957-01-01	0.537009	0.638093	0	0	1.31594	0.818175	PPP1R15A
oxidoreduction-driven active transmembrane transporter activity (GO:0015453)	1958-01-01	0.543231	0.642965	0	0	1.29279	0.788888	NDUFA8
transition metal ion binding (GO:0046914)	6/445	0.551148	0.647285	0	0	1.00643	0.599584	EGR1;ARG1;ACO2;MTPAP;SNCB;FTL
serine-type endopeptidase inhibitor activity (GO:0004867)	1960-01-01	0.555426	0.647285	0	0	1.24884	0.734344	TFPI2
transmembrane receptor protein tyrosine kinase activity (GO:0004714)	1960-01-01	0.555426	0.647285	0	0	1.24884	0.734344	CRIM1
nuclease activity (GO:0004518)	1960-01-01	0.555426	0.647285	0	0	1.24884	0.734344	AEN
protein serine/threonine phosphatase activity (GO:0004722)	1962-01-01	0.567296	0.658585	0	0	1.20777	0.684655	PPP1CA
G protein-coupled receptor binding (GO:0001664)	2/143	0.573499	0.663245	0	0	1.04469	0.580845	CCL5;XCL1
chloride channel activity (GO:0005254)	1964-01-01	0.578851	0.666889	0	0	1.16931	0.639275	CFTR
motor activity (GO:0003774)	1966-01-01	0.590098	0.674716	0	0	1.13322	0.597735	KIF9
ribonuclease activity (GO:0004540)	1966-01-01	0.590098	0.674716	0	0	1.13322	0.597735	ERN1
GDP binding (GO:0019003)	1967-01-01	0.595609	0.678457	0	0	1.11599	0.578275	RAB35
anion channel activity (GO:0005253)	1968-01-01	0.601046	0.682086	0	0	1.09928	0.559625	CFTR
ubiquitin-protein transferase activity (GO:0004842)	5/392	0.606145	0.685306	0	0	0.950325	0.475767	TRIM14;TNFAIP3;LMO7;UBE2J2;ANAPC11
endopeptidase activity (GO:0004175)	4/315	0.611765	0.689089	0	0	0.946166	0.464952	NLN;ADAMTS5;PLAU;ADAMTS1
double-stranded RNA binding (GO:0003725)	1973-01-01	0.627158	0.700677	0	0	1.02268	0.477139	SUPV3L1
phospholipase activity (GO:0004620)	1973-01-01	0.627158	0.700677	0	0	1.02268	0.477139	ABHD12
cadherin binding (GO:0045296)	4/322	0.628991	0.700677	0	0	0.925005	0.428868	EHD4;CDH1;BAG3;PPP1CA
ubiquitin binding (GO:0043130)	1974-01-01	0.632172	0.701642	0	0	1.00862	0.462546	TNFAIP3
phosphotransferase activity, alcohol group as acceptor (GO:0016773)	1975-01-01	0.637119	0.704552	0	0	0.994939	0.448517	HK2
GTPase activator activity (GO:0005096)	4/336	0.661956	0.729355	0	0	0.88536	0.365261	JUN;ELMOD2;GNB5;RAP1GAP
small GTPase binding (GO:0031267)	2/175	0.68275	0.747204	0	0	0.850059	0.324405	PIFO;RAP1GAP
mRNA 3'-UTR binding (GO:0003730)	1985-01-01	0.683087	0.747204	0	0	0.876048	0.333891	ZFP36
calcium ion binding (GO:0005509)	4/348	0.688595	0.748005	0	0	0.853946	0.318609	CDH1;TESC;SNCB;SYT7
actin binding (GO:0003779)	2/177	0.688757	0.748005	0	0	0.840258	0.313305	MTSS1;LMOD2
metal ion binding (GO:0046872)	6/517	0.694956	0.752042	0	0	0.8614	0.313469	ERN1;CDH1;TESC;MTPAP;SNCB;SYT7
heme binding (GO:0020037)	1991-01-01	0.707833	0.763251	0	0	0.817395	0.282448	CYP27A1
phosphatidylinositol binding (GO:0035091)	1992-01-01	0.711766	0.76477	0	0	0.808371	0.274851	FES
ATP binding (GO:0005524)	3/278	0.722763	0.773841	0	0	0.800974	0.260056	ERN1;TRIB1;MTPAP
carboxylic ester hydrolase activity (GO:0052689)	1996-01-01	0.726977	0.775613	0	0	0.774177	0.246854	ABHD12
protein kinase regulator activity (GO:0019887)	1998-01-01	0.73428	0.780656	0	0	0.758137	0.234162	TRIB1
transcription cis-regulatory region binding (GO:0000976)	6/549	0.748074	0.79254	0	0	0.809287	0.234899	KLF10;EGR1;JUN;SP3;MAFK;TBX18
GTPase binding (GO:0051020)	2/201	0.753767	0.795789	0	0	0.738013	0.208616	PIFO;RAP1GAP
serine-type endopeptidase activity (GO:0004252)	1/105	0.758341	0.797838	0	0	0.706857	0.195532	PLAU
protein tyrosine kinase activity (GO:0004713)	1/108	0.767977	0.80518	0	0	0.686933	0.181348	FES
kinase activity (GO:0016301)	1/112	0.780231	0.812638	0	0	0.662044	0.164296	CKB
adenyl ribonucleotide binding (GO:0032559)	3/306	0.780454	0.812638	0	0	0.725911	0.179938	ERN1;TRIB1;MTPAP
protease binding (GO:0002020)	1/118	0.797414	0.827415	0	0	0.627901	0.142145	TNFAIP3
hexosyltransferase activity (GO:0016758)	1/119	0.800145	0.827415	0	0	0.622548	0.138805	GCNT7
nuclear receptor binding (GO:0016922)	1/120	0.802839	0.827415	0	0	0.617285	0.135557	STAT5B
protein phosphatase binding (GO:0019903)	1/123	0.810706	0.832691	0	0	0.602014	0.126333	PPP1R15A
serine-type peptidase activity (GO:0008236)	1/125	0.815776	0.835068	0	0	0.592244	0.12059	PLAU
microtubule binding (GO:0008017)	2/232	0.820188	0.836757	0	0	0.637529	0.126372	KIF9;HAUS7
ubiquitin protein ligase activity (GO:0061630)	2/263	0.870126	0.884726	0	0	0.560914	0.0780325	TRIM14;ANAPC11
ubiquitin-like protein ligase activity (GO:0061659)	2/270	0.879485	0.891251	0	0	0.546067	0.070125	TRIM14;ANAPC11
tubulin binding (GO:0015631)	2/307	0.91941	0.927904	0	0	0.47891	0.0402395	KIF9;PIFO
protein heterodimerization activity (GO:0046982)	1/188	0.92178	0.927904	0	0	0.391456	0.0318838	KRT10
mRNA binding (GO:0003729)	1/263	0.971888	0.975106	0	0	0.278326	0.00793636	ZFP36
zinc ion binding (GO:0008270)	1/336	0.989655	0.989655	0	0	0.21686	0.00225505	EGR1
Analysis of downregulated genes
Term	Overlap	P-value	Adjusted P-value	Old P-value	Old Adjusted P-value	Odds Ratio	Combined Score	Genes
oxidoreductase activity, acting on NAD(P)H, heme protein as acceptor (GO:0016653)	2021-04-08	2.43607e-05	0.0094276	0	0	39.5517	420.14	CYB5R2;NQO1;MTRR;COX15
semaphorin receptor activity (GO:0017154)	2021-03-11	0.0021687	0.419644	0	0	14.7988	90.7705	NRP1;PLXNA2;PLXNB2
MAP kinase kinase activity (GO:0004708)	2021-03-15	0.00555429	0.453838	0	0	9.86387	51.2249	MAPK10;SBK2;MAP2K5
phosphatidylinositol kinase activity (GO:0052742)	2021-03-15	0.00555429	0.453838	0	0	9.86387	51.2249	PI4KA;PIK3CD;PIK3R3
voltage-gated calcium channel activity involved in cardiac muscle cell action potential (GO:0086007)	2021-02-05	0.00586354	0.453838	0	0	26.2626	134.964	CACNB2;CACNA1G
phosphatidylinositol-4,5-bisphosphate 5-phosphatase activity (GO:0004439)	2021-02-07	0.0119133	0.622571	0	0	15.756	69.8004	INPP5J;SYNJ2
phosphatidylinositol phosphate 5-phosphatase activity (GO:0034595)	2021-02-08	0.0156251	0.622571	0	0	13.1293	54.6031	INPP5J;SYNJ2
transmembrane receptor protein tyrosine kinase activity (GO:0004714)	1960-05-01	0.0165449	0.622571	0	0	3.5935	14.7394	NRP1;NTRK2;ERBB4;EPHA3;EGFR
bile acid binding (GO:0032052)	2021-02-09	0.019762	0.622571	0	0	11.2531	44.1571	VDR;NAPEPLD
phosphatidylinositol-4,5-bisphosphate phosphatase activity (GO:0106019)	2021-02-09	0.019762	0.622571	0	0	11.2531	44.1571	INPP5J;SYNJ2
1-phosphatidylinositol-3-kinase activity (GO:0016303)	2021-02-10	0.0243008	0.622571	0	0	9.84596	36.5998	PIK3CD;PIK3R3
adenylate cyclase binding (GO:0008179)	2021-02-10	0.0243008	0.622571	0	0	9.84596	36.5998	ADCY2;ADCY5
MAP kinase kinase kinase activity (GO:0004709)	2021-02-11	0.0292191	0.622571	0	0	8.75152	30.9185	MAP3K15;EGFR
RNA polymerase II cis-regulatory region sequence-specific DNA binding (GO:0000978)	39/1149	0.0302401	0.622571	0	0	1.41101	4.93653	ZNF254;ZNF394;NFIX;MAZ;HIF3A;RORB;PRDM1;GLI1;BACH1;NPAS2;ZBTB40;ATOH7;MUC1;SALL4;SNAPC3;ZNF789;STAT6;HES1;LRRFIP1;ZNF302;ZNF544;E2F7;ZNF420;E2F8;BPTF;EGR1;EGR4;VDR;RFX2;ZNF718;NFIB;ZFAT;SP4;ZNF418;ZNF536;INSM2;ZNF853;ZNF675;ZNF730
cis-regulatory region sequence-specific DNA binding (GO:0000987)	39/1149	0.0302401	0.622571	0	0	1.41101	4.93653	ZNF254;ZNF394;NFIX;MAZ;HIF3A;RORB;PRDM1;GLI1;BACH1;NPAS2;ZBTB40;ATOH7;MUC1;SALL4;SNAPC3;ZNF789;STAT6;HES1;LRRFIP1;ZNF302;ZNF544;E2F7;ZNF420;E2F8;BPTF;EGR1;EGR4;VDR;RFX2;ZNF718;NFIB;ZFAT;SP4;ZNF418;ZNF536;INSM2;ZNF853;ZNF675;ZNF730
protein serine/threonine/tyrosine kinase activity (GO:0004712)	2021-03-28	0.0315362	0.622571	0	0	4.7315	16.355	MAPK10;SBK2;MAP2K5
glycerophospholipid flippase activity (GO:0140333)	2021-02-12	0.0344952	0.622571	0	0	7.87596	26.5178	ATP8A1;ATP8B2
phosphatidylinositol 3-kinase activity (GO:0035004)	2021-02-12	0.0344952	0.622571	0	0	7.87596	26.5178	PIK3CD;PIK3R3
histone acetyltransferase activity (GO:0004402)	2021-03-31	0.0409876	0.622571	0	0	4.2239	13.4932	KAT6B;ARRB1;TAF1L
insulin-like growth factor receptor binding (GO:0005159)	2021-02-14	0.0460388	0.622571	0	0	6.56263	20.2015	ARRB1;PIK3R1
MAP kinase activity (GO:0004707)	2021-02-14	0.0460388	0.622571	0	0	6.56263	20.2015	MAPK10;NLK
NADPH binding (GO:0070402)	2021-02-14	0.0460388	0.622571	0	0	6.56263	20.2015	MTRR;HMGCR
clathrin adaptor activity (GO:0035615)	2021-02-15	0.0522672	0.622571	0	0	6.0575	17.878	HIP1;AP1G2
1-phosphatidylinositol-3-kinase regulator activity (GO:0046935)	2021-02-16	0.0587752	0.622571	0	0	5.62453	15.9401	PIK3R3;PIK3R1
NADP binding (GO:0050661)	1936-03-01	0.0595124	0.622571	0	0	3.583	10.1097	MTRR;HMGCR;DHCR7
phosphoric diester hydrolase activity (GO:0008081)	1936-03-01	0.0595124	0.622571	0	0	3.583	10.1097	NAPEPLD;PLCXD1;SMPDL3B
transmembrane receptor protein kinase activity (GO:0019199)	1960-04-01	0.061865	0.622571	0	0	2.81759	7.84079	NTRK2;ERBB4;EPHA3;EGFR
phosphotyrosine residue binding (GO:0001784)	1937-03-01	0.0636153	0.622571	0	0	3.47744	9.57999	BCAR3;PIK3R3;PIK3R1
oxidoreductase activity, acting on the CH-CH group of donors, NAD or NADP as acceptor (GO:0016628)	2021-02-18	0.07256	0.622571	0	0	4.92096	12.9094	DHCR24;DHCR7
phosphatidylcholine transporter activity (GO:0008525)	2021-02-18	0.07256	0.622571	0	0	4.92096	12.9094	ATP8B2;PITPNC1
phosphatidylinositol 3-kinase regulator activity (GO:0035014)	2021-02-19	0.0798035	0.622571	0	0	4.63125	11.7087	PIK3R3;PIK3R1
RNA polymerase II transcription regulatory region sequence-specific DNA binding (GO:0000977)	42/1359	0.0845835	0.622571	0	0	1.27465	3.14839	ZNF254;ZNF550;ZNF394;NFIX;MAZ;HIF3A;RORB;PRDM1;GLI1;BACH1;NPAS2;ZBTB40;ATOH7;MUC1;SALL4;SNAPC3;ZNF789;STAT6;HES1;LRRFIP1;ZNF302;ZNF544;ZNF443;E2F7;ZNF420;E2F8;BPTF;EGR1;EGR4;VDR;RFX2;ZNF718;NFIB;ZFAT;SP4;ZNF418;ZNF536;INSM2;ZNF853;ZNF675;ZNF730;ZNF696
protein phosphorylated amino acid binding (GO:0045309)	1942-03-01	0.0859829	0.622571	0	0	3.03083	7.43647	BCAR3;PIK3R3;PIK3R1
cysteine-type endopeptidase inhibitor activity involved in apoptotic process (GO:0043027)	2021-02-21	0.0949145	0.622571	0	0	4.14333	9.75662	PRDX3;RPS6KA3
neuropeptide binding (GO:0042923)	2021-02-21	0.0949145	0.622571	0	0	4.14333	9.75662	GPR37;NPBWR2
ATP hydrolysis activity (GO:0140603)	1945-03-01	0.100784	0.622571	0	0	2.81391	6.4573	RHOBTB3;MYO18A;ABCG4
semaphorin receptor binding (GO:0030215)	2021-02-23	0.110761	0.622571	0	0	3.74834	8.24779	SEMA4B;SEMA3B
carboxy-lyase activity (GO:0016831)	2021-02-23	0.110761	0.622571	0	0	3.74834	8.24779	GGCX;ODC1
disordered domain specific binding (GO:0097718)	2021-02-23	0.110761	0.622571	0	0	3.74834	8.24779	FN1;BCL2L2
phosphotransferase activity, alcohol group as acceptor (GO:0016773)	1975-04-01	0.116387	0.622571	0	0	2.22061	4.77617	CHKA;SHPK;PI4KA;PIK3CD
manganese ion binding (GO:0030145)	1948-03-01	0.116519	0.622571	0	0	2.62591	5.64492	ADCY2;ABO;PRIMPOL
beta-galactosidase activity (GO:0004565)	2021-01-05	0.118237	0.622571	0	0	9.82812	20.9837	GBA3
tumor necrosis factor binding (GO:0043120)	2021-01-05	0.118237	0.622571	0	0	9.82812	20.9837	A2M
C-X-C chemokine binding (GO:0019958)	2021-01-05	0.118237	0.622571	0	0	9.82812	20.9837	A2M
uridine transmembrane transporter activity (GO:0015213)	2021-01-05	0.118237	0.622571	0	0	9.82812	20.9837	SLC28A2
choline transmembrane transporter activity (GO:0015220)	2021-01-05	0.118237	0.622571	0	0	9.82812	20.9837	SLC44A4
collagen binding involved in cell-matrix adhesion (GO:0098639)	2021-01-05	0.118237	0.622571	0	0	9.82812	20.9837	ITGA2
ErbB-3 class receptor binding (GO:0043125)	2021-01-05	0.118237	0.622571	0	0	9.82812	20.9837	PIK3R1
GPI-linked ephrin receptor activity (GO:0005004)	2021-01-05	0.118237	0.622571	0	0	9.82812	20.9837	EPHA3
L-lysine transmembrane transporter activity (GO:0015189)	2021-01-05	0.118237	0.622571	0	0	9.82812	20.9837	SLC7A2
L-ornithine transmembrane transporter activity (GO:0000064)	2021-01-05	0.118237	0.622571	0	0	9.82812	20.9837	SLC7A2
opioid receptor binding (GO:0031628)	2021-01-05	0.118237	0.622571	0	0	9.82812	20.9837	GNAO1
oxidoreductase activity, acting on a sulfur group of donors, NAD(P) as acceptor (GO:0016668)	2021-01-05	0.118237	0.622571	0	0	9.82812	20.9837	PRDX3
oxidoreductase activity, acting on metal ions, NAD or NADP as acceptor (GO:0016723)	2021-01-05	0.118237	0.622571	0	0	9.82812	20.9837	MTRR
phosphatidylcholine flippase activity (GO:0140345)	2021-01-05	0.118237	0.622571	0	0	9.82812	20.9837	ATP8B2
phosphatidylinositol trisphosphate phosphatase activity (GO:0034594)	2021-01-05	0.118237	0.622571	0	0	9.82812	20.9837	INPP5J
phosphatidylserine flippase activity (GO:0140346)	2021-01-05	0.118237	0.622571	0	0	9.82812	20.9837	ATP8A1
protein-arginine deiminase activity (GO:0004668)	2021-01-05	0.118237	0.622571	0	0	9.82812	20.9837	PADI3
amino acid transmembrane transporter activity (GO:0015171)	1949-03-01	0.121957	0.622571	0	0	2.56869	5.40475	SLC43A1;SLC7A11;SLC7A2
chemorepellent activity (GO:0045499)	2021-02-25	0.127233	0.622571	0	0	3.42205	7.05535	SEMA4B;SEMA3B
FAD binding (GO:0071949)	2021-02-25	0.127233	0.622571	0	0	3.42205	7.05535	CYB5R2;MTRR
mRNA 5'-UTR binding (GO:0048027)	2021-02-25	0.127233	0.622571	0	0	3.42205	7.05535	IGF2BP1;MYH10
protein-cysteine S-palmitoyltransferase activity (GO:0019706)	2021-02-25	0.127233	0.622571	0	0	3.42205	7.05535	ZDHHC21;GLUL
cholesterol binding (GO:0015485)	1950-03-01	0.127486	0.622571	0	0	2.51391	5.17802	STARD4;OSBPL3;APOC3
epidermal growth factor receptor binding (GO:0005154)	2021-02-26	0.135673	0.622571	0	0	3.27929	6.55041	HIP1;ERBB4
RNA polymerase III cis-regulatory region sequence-specific DNA binding (GO:0000992)	2021-01-06	0.140154	0.622571	0	0	7.8621	15.4491	SNAPC3
RNA polymerase III type 3 promoter sequence-specific DNA binding (GO:0001006)	2021-01-06	0.140154	0.622571	0	0	7.8621	15.4491	SNAPC3
solute:cation symporter activity (GO:0015294)	2021-01-06	0.140154	0.622571	0	0	7.8621	15.4491	SLC33A1
arylesterase activity (GO:0004064)	2021-01-06	0.140154	0.622571	0	0	7.8621	15.4491	PON3
beta-glucosidase activity (GO:0008422)	2021-01-06	0.140154	0.622571	0	0	7.8621	15.4491	GBA3
collagen receptor activity (GO:0038064)	2021-01-06	0.140154	0.622571	0	0	7.8621	15.4491	ITGA2
dihydropyrimidinase activity (GO:0004157)	2021-01-06	0.140154	0.622571	0	0	7.8621	15.4491	CRMP1
double-stranded methylated DNA binding (GO:0010385)	2021-01-06	0.140154	0.622571	0	0	7.8621	15.4491	EGR1
G protein-coupled opioid receptor activity (GO:0004985)	2021-01-06	0.140154	0.622571	0	0	7.8621	15.4491	NPBWR2
G protein-coupled serotonin receptor binding (GO:0031821)	2021-01-06	0.140154	0.622571	0	0	7.8621	15.4491	GNAO1
NADP-retinol dehydrogenase activity (GO:0052650)	2021-01-06	0.140154	0.622571	0	0	7.8621	15.4491	RDH11
neurotrophin TRK receptor binding (GO:0005167)	2021-01-06	0.140154	0.622571	0	0	7.8621	15.4491	PIK3R1
neurotrophin TRKA receptor binding (GO:0005168)	2021-01-06	0.140154	0.622571	0	0	7.8621	15.4491	PIK3R1
purine nucleobase transmembrane transporter activity (GO:0005345)	2021-01-06	0.140154	0.622571	0	0	7.8621	15.4491	SLC28A2
ADP binding (GO:0043531)	2021-02-27	0.144233	0.622571	0	0	3.14796	6.09547	MYO18A;MYH10
L-amino acid transmembrane transporter activity (GO:0015179)	1953-03-01	0.144587	0.622571	0	0	2.36271	4.56919	SLC43A1;SLC7A11;SLC7A2
flavin adenine dinucleotide binding (GO:0050660)	1955-03-01	0.156382	0.622571	0	0	2.27161	4.21486	CYB5R2;MTRR;ACADL
ribosomal protein S6 kinase activity (GO:0004711)	2021-01-07	0.161528	0.622571	0	0	6.55141	11.9437	RPS6KA3
1-phosphatidylinositol-4-phosphate 3-kinase activity (GO:0035005)	2021-01-07	0.161528	0.622571	0	0	6.55141	11.9437	PIK3CD
3',5'-cyclic-GMP phosphodiesterase activity (GO:0047555)	2021-01-07	0.161528	0.622571	0	0	6.55141	11.9437	PDE5A
ABC-type glutathione S-conjugate transporter activity (GO:0015431)	2021-01-07	0.161528	0.622571	0	0	6.55141	11.9437	ABCC3
acyl-CoA oxidase activity (GO:0003997)	2021-01-07	0.161528	0.622571	0	0	6.55141	11.9437	ACADL
aminophospholipid flippase activity (GO:0015247)	2021-01-07	0.161528	0.622571	0	0	6.55141	11.9437	ATP8A1
vascular endothelial growth factor-activated receptor activity (GO:0005021)	2021-01-07	0.161528	0.622571	0	0	6.55141	11.9437	NRP1
cell-matrix adhesion mediator activity (GO:0098634)	2021-01-07	0.161528	0.622571	0	0	6.55141	11.9437	ITGA2
clathrin light chain binding (GO:0032051)	2021-01-07	0.161528	0.622571	0	0	6.55141	11.9437	HIP1
fatty acid elongase activity (GO:0009922)	2021-01-07	0.161528	0.622571	0	0	6.55141	11.9437	ELOVL6
galactosidase activity (GO:0015925)	2021-01-07	0.161528	0.622571	0	0	6.55141	11.9437	GBA3
N-acetylglucosamine 6-O-sulfotransferase activity (GO:0001517)	2021-01-07	0.161528	0.622571	0	0	6.55141	11.9437	CHST5
nitric-oxide synthase binding (GO:0050998)	2021-01-07	0.161528	0.622571	0	0	6.55141	11.9437	NOS1AP
P-type potassium transmembrane transporter activity (GO:0008556)	2021-01-07	0.161528	0.622571	0	0	6.55141	11.9437	ATP4B
phosphatidic acid transfer activity (GO:1990050)	2021-01-07	0.161528	0.622571	0	0	6.55141	11.9437	PITPNC1
pyrimidine nucleoside transmembrane transporter activity (GO:0015214)	2021-01-07	0.161528	0.622571	0	0	6.55141	11.9437	SLC28A2
palmitoyltransferase activity (GO:0016409)	2029-02-01	0.16167	0.622571	0	0	2.91448	5.31076	ZDHHC21;GLUL
guanyl-nucleotide exchange factor activity (GO:0005085)	6/149	0.167225	0.622571	0	0	1.65439	2.95874	RGP1;TIAM1;ARHGEF28;RAB3IP;GAPVD1;RAPGEF5
protein serine/threonine kinase inhibitor activity (GO:0030291)	1930-02-01	0.170525	0.622571	0	0	2.81025	4.97097	HEXIM1;PKIG
5'-3' exodeoxyribonuclease activity (GO:0035312)	2021-01-08	0.182371	0.622571	0	0	5.61521	9.55546	DCLRE1C
5'-flap endonuclease activity (GO:0017108)	2021-01-08	0.182371	0.622571	0	0	5.61521	9.55546	ZGRF1
7SK snRNA binding (GO:0097322)	2021-01-08	0.182371	0.622571	0	0	5.61521	9.55546	HEXIM1
sodium channel inhibitor activity (GO:0019871)	2021-01-08	0.182371	0.622571	0	0	5.61521	9.55546	NEDD4L
arginine transmembrane transporter activity (GO:0015181)	2021-01-08	0.182371	0.622571	0	0	5.61521	9.55546	SLC7A2
cAMP-dependent protein kinase inhibitor activity (GO:0004862)	2021-01-08	0.182371	0.622571	0	0	5.61521	9.55546	PKIG
estrogen 16-alpha-hydroxylase activity (GO:0101020)	2021-01-08	0.182371	0.622571	0	0	5.61521	9.55546	CYP3A5
glucosidase activity (GO:0015926)	2021-01-08	0.182371	0.622571	0	0	5.61521	9.55546	GBA3
neurotrophin binding (GO:0043121)	2021-01-08	0.182371	0.622571	0	0	5.61521	9.55546	NTRK2
nucleoside transmembrane transporter activity (GO:0005337)	2021-01-08	0.182371	0.622571	0	0	5.61521	9.55546	SLC28A2
serine-type endopeptidase inhibitor activity (GO:0004867)	1960-03-01	0.187064	0.622571	0	0	2.07181	3.47298	SERPING1;A2M;WFDC3
sterol binding (GO:0032934)	1960-03-01	0.187064	0.622571	0	0	2.07181	3.47298	STARD4;OSBPL3;APOC3
phosphatidylinositol binding (GO:0035091)	1992-04-01	0.195663	0.622571	0	0	1.79006	2.92024	HIP1;MCF2L;ANKFY1;PITPNC1
acyl-CoA dehydrogenase activity (GO:0003995)	2021-01-09	0.202697	0.622571	0	0	4.91305	7.84143	ACADL
single-stranded DNA endodeoxyribonuclease activity (GO:0000014)	2021-01-09	0.202697	0.622571	0	0	4.91305	7.84143	DCLRE1C
small ribosomal subunit rRNA binding (GO:0070181)	2021-01-09	0.202697	0.622571	0	0	4.91305	7.84143	MRPS18A
flap endonuclease activity (GO:0048256)	2021-01-09	0.202697	0.622571	0	0	4.91305	7.84143	ZGRF1
guanylate kinase activity (GO:0004385)	2021-01-09	0.202697	0.622571	0	0	4.91305	7.84143	MAGI3
interleukin-1 binding (GO:0019966)	2021-01-09	0.202697	0.622571	0	0	4.91305	7.84143	A2M
intramolecular transferase activity, phosphotransferases (GO:0016868)	2021-01-09	0.202697	0.622571	0	0	4.91305	7.84143	PGM5
phosphatidylethanolamine binding (GO:0008429)	2021-01-09	0.202697	0.622571	0	0	4.91305	7.84143	NF1
phosphatidylinositol transfer activity (GO:0008526)	2021-01-09	0.202697	0.622571	0	0	4.91305	7.84143	PITPNC1
potassium channel inhibitor activity (GO:0019870)	2021-01-09	0.202697	0.622571	0	0	4.91305	7.84143	NEDD4L
protein-glutamine gamma-glutamyltransferase activity (GO:0003810)	2021-01-09	0.202697	0.622571	0	0	4.91305	7.84143	TGM2
retinoic acid 4-hydroxylase activity (GO:0008401)	2021-01-09	0.202697	0.622571	0	0	4.91305	7.84143	CYP3A5
GTPase activator activity (GO:0005096)	11/336	0.216476	0.628159	0	0	1.3356	2.04384	RGP1;TIAM1;NRP1;ARHGEF28;RAB3IP;NF1;ARHGAP29;ARHGAP28;ARRB1;GAPVD1;RAPGEF5
symporter activity (GO:0015293)	2021-01-10	0.222519	0.628159	0	0	4.36694	6.56237	SLC28A2
cAMP-dependent protein kinase regulator activity (GO:0008603)	2021-01-10	0.222519	0.628159	0	0	4.36694	6.56237	PKIG
voltage-gated chloride channel activity (GO:0005247)	2021-01-10	0.222519	0.628159	0	0	4.36694	6.56237	CLCN6
cyclin-dependent protein serine/threonine kinase inhibitor activity (GO:0004861)	2021-01-10	0.222519	0.628159	0	0	4.36694	6.56237	HEXIM1
fatty acid synthase activity (GO:0004312)	2021-01-10	0.222519	0.628159	0	0	4.36694	6.56237	ELOVL6
high voltage-gated calcium channel activity (GO:0008331)	2021-01-10	0.222519	0.628159	0	0	4.36694	6.56237	CACNB2
hydrolase activity, acting on carbon-nitrogen (but not peptide) bonds, in cyclic amides (GO:0016812)	2021-01-10	0.222519	0.628159	0	0	4.36694	6.56237	CRMP1
lipase inhibitor activity (GO:0055102)	2021-01-10	0.222519	0.628159	0	0	4.36694	6.56237	APOC3
Lys63-specific deubiquitinase activity (GO:0061578)	2021-01-10	0.222519	0.628159	0	0	4.36694	6.56237	ATXN3
P-type proton-exporting transporter activity (GO:0008553)	2021-01-10	0.222519	0.628159	0	0	4.36694	6.56237	ATP4B
motor activity (GO:0003774)	1966-03-01	0.22568	0.628159	0	0	1.87392	2.78958	KIF23;KIF6;DNAI1
voltage-gated calcium channel activity (GO:0005245)	1937-02-01	0.23421	0.628159	0	0	2.24739	3.26217	CACNB2;CACNA1G
ABC-type xenobiotic transporter activity (GO:0008559)	2021-01-11	0.241849	0.628159	0	0	3.93004	5.57846	ABCC3
acetylcholine-gated cation-selective channel activity (GO:0022848)	2021-01-11	0.241849	0.628159	0	0	3.93004	5.57846	CHRNA9
carbonate dehydratase activity (GO:0004089)	2021-01-11	0.241849	0.628159	0	0	3.93004	5.57846	CA12
cGMP binding (GO:0030553)	2021-01-11	0.241849	0.628159	0	0	3.93004	5.57846	PDE5A
filamin binding (GO:0031005)	2021-01-11	0.241849	0.628159	0	0	3.93004	5.57846	CRMP1
FMN binding (GO:0010181)	2021-01-11	0.241849	0.628159	0	0	3.93004	5.57846	MTRR
hyaluronic acid binding (GO:0005540)	2021-01-11	0.241849	0.628159	0	0	3.93004	5.57846	CD44
hydrolase activity, acting on carbon-nitrogen (but not peptide) bonds, in linear amidines (GO:0016813)	2021-01-11	0.241849	0.628159	0	0	3.93004	5.57846	PADI3
phosphotransferase activity, for other substituted phosphate groups (GO:0016780)	2021-01-11	0.241849	0.628159	0	0	3.93004	5.57846	PIGO
retinoid X receptor binding (GO:0046965)	2021-01-11	0.241849	0.628159	0	0	3.93004	5.57846	VDR
signaling receptor complex adaptor activity (GO:0030159)	1939-02-01	0.252709	0.645758	0	0	2.12569	2.92392	PIK3R1;SORBS1
RNA stem-loop binding (GO:0035613)	2021-01-12	0.2607	0.645758	0	0	3.57258	4.80293	MYH10
aspartic-type peptidase activity (GO:0070001)	2021-01-12	0.2607	0.645758	0	0	3.57258	4.80293	BACE1
transmembrane receptor protein tyrosine kinase adaptor activity (GO:0005068)	2021-01-12	0.2607	0.645758	0	0	3.57258	4.80293	PIK3R1
calcium-activated potassium channel activity (GO:0015269)	2021-01-12	0.2607	0.645758	0	0	3.57258	4.80293	KCNMA1
exodeoxyribonuclease activity, producing 5'-phosphomonoesters (GO:0016895)	2021-01-12	0.2607	0.645758	0	0	3.57258	4.80293	DCLRE1C
cysteine-type endopeptidase inhibitor activity (GO:0004869)	1940-02-01	0.261974	0.645758	0	0	2.06964	2.77231	PRDX3;RPS6KA3
proton transmembrane transporter activity (GO:0015078)	1940-02-01	0.261974	0.645758	0	0	2.06964	2.77231	COX15;SLC33A1
ATPase binding (GO:0051117)	1973-03-01	0.272391	0.663654	0	0	1.68592	2.19256	ATXN3;EGFR;ATP6V0A1
basic amino acid transmembrane transporter activity (GO:0015174)	2021-01-13	0.279082	0.663654	0	0	3.2747	4.17933	SLC7A2
intramolecular oxidoreductase activity, transposing C=C bonds (GO:0016863)	2021-01-13	0.279082	0.663654	0	0	3.2747	4.17933	EBP
phosphatidylinositol phosphate kinase activity (GO:0016307)	2021-01-13	0.279082	0.663654	0	0	3.2747	4.17933	PIK3CD
pseudouridine synthase activity (GO:0009982)	2021-01-13	0.279082	0.663654	0	0	3.2747	4.17933	TRUB1
cell-cell adhesion mediator activity (GO:0098632)	1942-02-01	0.280504	0.663654	0	0	1.96596	2.49907	PKP3;DSCAML1
protein tyrosine kinase activity (GO:0004713)	4/108	0.281238	0.663654	0	0	1.51342	1.91985	NTRK2;ERBB4;EPHA3;EGFR
5'-3' exonuclease activity (GO:0008409)	2021-01-14	0.297009	0.676132	0	0	3.02264	3.66947	DCLRE1C
arylsulfatase activity (GO:0004065)	2021-01-14	0.297009	0.676132	0	0	3.02264	3.66947	ARSG
endodeoxyribonuclease activity, producing 5'-phosphomonoesters (GO:0016888)	2021-01-14	0.297009	0.676132	0	0	3.02264	3.66947	ZGRF1
L-glutamate transmembrane transporter activity (GO:0005313)	2021-01-14	0.297009	0.676132	0	0	3.02264	3.66947	SLC7A11
peptide hormone receptor binding (GO:0051428)	2021-01-14	0.297009	0.676132	0	0	3.02264	3.66947	GNRH1
phosphatidylglycerol binding (GO:1901611)	2021-01-14	0.297009	0.676132	0	0	3.02264	3.66947	PITPNC1
kinase activity (GO:0016301)	4/112	0.30355	0.683751	0	0	1.45707	1.73713	CHKA;SHPK;PI4KA;PIK3CD
DNA-binding transcription repressor activity, RNA polymerase II-specific (GO:0001227)	8/256	0.305317	0.683751	0	0	1.2702	1.50697	ZNF550;ZNF536;HES1;INSM2;PRDM1;LRRFIP1;BACH1;E2F8
solute:anion antiporter activity (GO:0140323)	2021-01-15	0.31449	0.683751	0	0	2.8066	3.24668	SLC7A11
aspartic-type endopeptidase activity (GO:0004190)	2021-01-15	0.31449	0.683751	0	0	2.8066	3.24668	BACE1
calcium-dependent cysteine-type endopeptidase activity (GO:0004198)	2021-01-15	0.31449	0.683751	0	0	2.8066	3.24668	CAPN8
cytochrome-c oxidase activity (GO:0004129)	2021-01-15	0.31449	0.683751	0	0	2.8066	3.24668	COX15
heparan sulfate sulfotransferase activity (GO:0034483)	2021-01-15	0.31449	0.683751	0	0	2.8066	3.24668	HS6ST3
Lys48-specific deubiquitinase activity (GO:1990380)	2021-01-15	0.31449	0.683751	0	0	2.8066	3.24668	ATXN3
channel activity (GO:0015267)	1946-02-01	0.31741	0.686124	0	0	1.78687	2.05054	CHRNB3;AQP12B
amyloid-beta binding (GO:0001540)	1980-03-01	0.319999	0.686124	0	0	1.5321	1.74573	BACE1;ITGA2;APBB2
solute:proton symporter activity (GO:0015295)	2021-01-16	0.331538	0.686124	0	0	2.61935	2.8918	SLC33A1
ATPase activity, coupled to transmembrane movement of ions, rotational mechanism (GO:0044769)	2021-01-16	0.331538	0.686124	0	0	2.61935	2.8918	ATP6V0A1
voltage-gated anion channel activity (GO:0008308)	2021-01-16	0.331538	0.686124	0	0	2.61935	2.8918	CLCN6
chloride transmembrane transporter activity (GO:0015108)	2021-01-16	0.331538	0.686124	0	0	2.61935	2.8918	CLCN6
organic cation transmembrane transporter activity (GO:0015101)	2021-01-16	0.331538	0.686124	0	0	2.61935	2.8918	SLC44A4
oxidoreductase activity, acting on NAD(P)H, quinone or similar compound as acceptor (GO:0016655)	2021-01-16	0.331538	0.686124	0	0	2.61935	2.8918	NQO1
proton-transporting ATPase activity, rotational mechanism (GO:0046961)	2021-01-16	0.331538	0.686124	0	0	2.61935	2.8918	ATP6V0A1
ribosome binding (GO:0043022)	1948-02-01	0.335709	0.687443	0	0	1.709	1.86539	PYM1;CPEB4
ubiquitin protein ligase binding (GO:0031625)	8/265	0.338525	0.687443	0	0	1.22515	1.32703	ATXN3;GPR37;UBE2T;PCBP2;ARRB1;NLK;ZNF675;EGFR
exonuclease activity (GO:0004527)	1949-02-01	0.344805	0.687443	0	0	1.67256	1.7809	EXD1;DCLRE1C
alcohol dehydrogenase (NADP+) activity (GO:0008106)	2021-01-17	0.348163	0.687443	0	0	2.45552	2.59078	RDH11
sulfuric ester hydrolase activity (GO:0008484)	2021-01-17	0.348163	0.687443	0	0	2.45552	2.59078	ARSG
transmembrane-ephrin receptor activity (GO:0005005)	2021-01-17	0.348163	0.687443	0	0	2.45552	2.59078	EPHA3
ephrin receptor activity (GO:0005003)	2021-01-17	0.348163	0.687443	0	0	2.45552	2.59078	EPHA3
glutamate receptor binding (GO:0035254)	2021-01-17	0.348163	0.687443	0	0	2.45552	2.59078	HIP1
MHC class II protein complex binding (GO:0023026)	2021-01-17	0.348163	0.687443	0	0	2.45552	2.59078	MS4A1
protein serine/threonine kinase activity (GO:0004674)	10/344	0.352017	0.691526	0	0	1.17848	1.23043	MAPK10;RPS6KA3;CDKL3;MAP3K15;DAPK2;TSSK1B;AAK1;TAF1L;NLK;EGFR
RNA polymerase binding (GO:0070063)	2021-01-18	0.364374	0.701557	0	0	2.31096	2.33308	PABPN1
cadherin binding involved in cell-cell adhesion (GO:0098641)	2021-01-18	0.364374	0.701557	0	0	2.31096	2.33308	PKP3
cholesterol transfer activity (GO:0120020)	2021-01-18	0.364374	0.701557	0	0	2.31096	2.33308	STARD4
retinoic acid receptor binding (GO:0042974)	2021-01-18	0.364374	0.701557	0	0	2.31096	2.33308	VDR
sterol transfer activity (GO:0120015)	2021-01-19	0.380184	0.715282	0	0	2.18246	2.11066	STARD4
calcium activated cation channel activity (GO:0005227)	2021-01-19	0.380184	0.715282	0	0	2.18246	2.11066	KCNMA1
NAD-retinol dehydrogenase activity (GO:0004745)	2021-01-19	0.380184	0.715282	0	0	2.18246	2.11066	RDH11
phosphatidic acid binding (GO:0070300)	2021-01-19	0.380184	0.715282	0	0	2.18246	2.11066	PITPNC1
phosphoric ester hydrolase activity (GO:0042578)	1953-02-01	0.380744	0.715282	0	0	1.54106	1.48809	SMPDL3B;PLCXD1
heme binding (GO:0020037)	1991-03-01	0.3947	0.715837	0	0	1.33983	1.24554	COX15;FLVCR1;BACH1
ATPase activator activity (GO:0001671)	2021-01-20	0.395601	0.715837	0	0	2.06749	1.91728	ATP4B
zinc ion transmembrane transporter activity (GO:0005385)	2021-01-20	0.395601	0.715837	0	0	2.06749	1.91728	SLC30A8
endodeoxyribonuclease activity (GO:0004520)	2021-01-20	0.395601	0.715837	0	0	2.06749	1.91728	DCLRE1C
microtubule plus-end binding (GO:0051010)	2021-01-20	0.395601	0.715837	0	0	2.06749	1.91728	MAPRE2
nucleoside monophosphate kinase activity (GO:0050145)	2021-01-20	0.395601	0.715837	0	0	2.06749	1.91728	MAGI3
ubiquitin-like protein ligase binding (GO:0044389)	8/282	0.402418	0.715837	0	0	1.14812	1.04509	ATXN3;GPR37;UBE2T;PCBP2;ARRB1;NLK;ZNF675;EGFR
microtubule motor activity (GO:0003777)	1956-02-01	0.407144	0.715837	0	0	1.45522	1.30764	KIF23;KIF6
cadherin binding (GO:0045296)	9/322	0.407655	0.715837	0	0	1.13072	1.01463	CDH2;IST1;FASN;PI4KA;PKP3;LRRFIP1;GAPVD1;EGFR;GCN1
3',5'-cyclic-nucleotide phosphodiesterase activity (GO:0004114)	2021-01-21	0.410635	0.715837	0	0	1.96401	1.74807	PDE5A
acetylation-dependent protein binding (GO:0140033)	2021-01-21	0.410635	0.715837	0	0	1.96401	1.74807	TAF1L
DNA-directed DNA polymerase activity (GO:0003887)	2021-01-21	0.410635	0.715837	0	0	1.96401	1.74807	PRIMPOL
excitatory extracellular ligand-gated ion channel activity (GO:0005231)	2021-01-21	0.410635	0.715837	0	0	1.96401	1.74807	CHRNA9
histone acetyltransferase binding (GO:0035035)	2021-01-21	0.410635	0.715837	0	0	1.96401	1.74807	EGR1
lysine-acetylated histone binding (GO:0070577)	2021-01-21	0.410635	0.715837	0	0	1.96401	1.74807	TAF1L
postsynaptic neurotransmitter receptor activity (GO:0098960)	2021-01-21	0.410635	0.715837	0	0	1.96401	1.74807	CHRNB3
carboxylic acid transmembrane transporter activity (GO:0046943)	1957-02-01	0.415823	0.718732	0	0	1.42869	1.25367	SLC7A2;SLC16A5
oxidoreduction-driven active transmembrane transporter activity (GO:0015453)	1958-02-01	0.424438	0.718732	0	0	1.4031	1.20244	COX15;NDUFB4
acetylcholine receptor activity (GO:0015464)	2021-01-22	0.425296	0.718732	0	0	1.87039	1.59913	CHRNB3
TBP-class protein binding (GO:0017025)	2021-01-22	0.425296	0.718732	0	0	1.87039	1.59913	TAF1L
voltage-gated sodium channel activity (GO:0005248)	2021-01-22	0.425296	0.718732	0	0	1.87039	1.59913	CACNA1G
DNA polymerase activity (GO:0034061)	2021-01-22	0.425296	0.718732	0	0	1.87039	1.59913	PRIMPOL
phospholipid transfer activity (GO:0120014)	2021-01-22	0.425296	0.718732	0	0	1.87039	1.59913	PITPNC1
cyclic nucleotide binding (GO:0030551)	2021-01-23	0.439594	0.723926	0	0	1.78528	1.46733	PDE5A
cyclic-nucleotide phosphodiesterase activity (GO:0004112)	2021-01-23	0.439594	0.723926	0	0	1.78528	1.46733	PDE5A
cyclin-dependent protein kinase activity (GO:0097472)	2021-01-23	0.439594	0.723926	0	0	1.78528	1.46733	CDKL3
cyclin-dependent protein serine/threonine kinase activity (GO:0004693)	2021-01-23	0.439594	0.723926	0	0	1.78528	1.46733	CDKL3
N-methyltransferase activity (GO:0008170)	2021-01-23	0.439594	0.723926	0	0	1.78528	1.46733	TRMO
pyrophosphate hydrolysis-driven proton transmembrane transporter activity (GO:0009678)	2021-01-23	0.439594	0.723926	0	0	1.78528	1.46733	ATP6V0A1
cell adhesion mediator activity (GO:0098631)	2021-01-24	0.453536	0.736632	0	0	1.70757	1.35015	DSCAML1
Notch binding (GO:0005112)	2021-01-24	0.453536	0.736632	0	0	1.70757	1.35015	AAK1
phosphatidylinositol-3,5-bisphosphate binding (GO:0080025)	2021-01-24	0.453536	0.736632	0	0	1.70757	1.35015	HIP1
DNA binding (GO:0003677)	21/811	0.454923	0.736632	0	0	1.04503	0.823094	EGR1;MBD5;DCLRE1C;EGR4;VDR;RFX2;MYRFL;GLI1;SMC1A;EGFR;NPAS2;ZMYM3;NFIB;SP4;SNAPC3;PCBP2;HES1;LRRFIP1;SSBP2;ZNF675;BPTF
PDZ domain binding (GO:0030165)	1963-02-01	0.466478	0.747024	0	0	1.28776	0.981976	ARHGAP29;SYNJ2
phosphatidylinositol phosphate binding (GO:1901981)	3/102	0.467104	0.747024	0	0	1.19028	0.906048	HIP1;MYO10;ANKFY1
bitter taste receptor activity (GO:0033038)	2021-01-25	0.467132	0.747024	0	0	1.63634	1.24549	TAS2R14
general transcription initiation factor binding (GO:0140296)	2021-01-26	0.48039	0.75882	0	0	1.57081	1.15165	TAF1L
NAD+ ADP-ribosyltransferase activity (GO:0003950)	2021-01-26	0.48039	0.75882	0	0	1.57081	1.15165	ART4
phosphatidylinositol-3,4-bisphosphate binding (GO:0043325)	2021-01-26	0.48039	0.75882	0	0	1.57081	1.15165	HIP1
cysteine-type endopeptidase activity (GO:0004197)	3/105	0.486199	0.764874	0	0	1.1551	0.832983	CAPN8;USP48;TINAG
lipoprotein particle receptor binding (GO:0070325)	2021-01-28	0.505927	0.789491	0	0	1.4543	0.990907	APOC3
monocarboxylic acid transmembrane transporter activity (GO:0008028)	2021-01-28	0.505927	0.789491	0	0	1.4543	0.990907	SLC16A5
protein homodimerization activity (GO:0042803)	16/636	0.516053	0.795866	0	0	1.0131	0.670215	EXD1;TPD52;NTRK2;PON3;HIP1;SLC30A8;ODC1;GHR;ERBB4;MUC13;HES1;LRRFIP1;DSCAML1;RAB11FIP3;ABCG4;BCL2L2
DNA-directed 5'-3' RNA polymerase activity (GO:0003899)	2021-01-29	0.518222	0.795866	0	0	1.40229	0.921798	PRIMPOL
metallocarboxypeptidase activity (GO:0004181)	2021-01-29	0.518222	0.795866	0	0	1.40229	0.921798	AGBL3
microtubule binding (GO:0008017)	6/232	0.518238	0.795866	0	0	1.04232	0.685137	MAP10;EML4;EML5;KIF23;KIF6;MAPRE2
solute:sodium symporter activity (GO:0015370)	2021-01-30	0.530211	0.798412	0	0	1.35387	0.859	SLC28A2
transition metal ion transmembrane transporter activity (GO:0046915)	2021-01-30	0.530211	0.798412	0	0	1.35387	0.859	SLC30A8
transmitter-gated ion channel activity involved in regulation of postsynaptic membrane potential (GO:1904315)	2021-01-30	0.530211	0.798412	0	0	1.35387	0.859	CHRNA9
neuropeptide receptor activity (GO:0008188)	2021-01-30	0.530211	0.798412	0	0	1.35387	0.859	GPR37
O-acyltransferase activity (GO:0008374)	2021-01-30	0.530211	0.798412	0	0	1.35387	0.859	MBOAT1
phosphatase binding (GO:0019902)	3/114	0.541379	0.798988	0	0	1.06095	0.651035	STAT6;PIK3R1;EGFR
alpha-tubulin binding (GO:0043014)	2021-01-31	0.541903	0.798988	0	0	1.30867	0.80178	EML4
taste receptor activity (GO:0008527)	2021-01-31	0.541903	0.798988	0	0	1.30867	0.80178	TAS2R14
Hsp70 protein binding (GO:0030544)	2021-01-31	0.541903	0.798988	0	0	1.30867	0.80178	GPR37
monocarboxylic acid binding (GO:0033293)	2021-01-31	0.541903	0.798988	0	0	1.30867	0.80178	NAPEPLD
endopeptidase inhibitor activity (GO:0004866)	3/115	0.547298	0.798988	0	0	1.05142	0.633757	SERPING1;A2M;WFDC3
transition metal ion binding (GO:0046914)	11/445	0.550029	0.798988	0	0	0.994477	0.594483	EGR1;SLC30A8;SCD;PAPPA;NAPEPLD;ADCY2;CRIP2;SMPDL3B;ZNF675;ABO;PRIMPOL
acetyltransferase activity (GO:0016407)	1932-01-01	0.553305	0.798988	0	0	1.26639	0.749508	KAT6B
SH2 domain binding (GO:0042169)	1932-01-01	0.553305	0.798988	0	0	1.26639	0.749508	NLK
beta-tubulin binding (GO:0048487)	1932-01-01	0.553305	0.798988	0	0	1.26639	0.749508	EML4
neutral amino acid transmembrane transporter activity (GO:0015175)	1932-01-01	0.553305	0.798988	0	0	1.26639	0.749508	SLC43A1
kinase inhibitor activity (GO:0019210)	1933-01-01	0.564423	0.809234	0	0	1.22675	0.701643	HEXIM1
protease binding (GO:0002020)	3/118	0.564783	0.809234	0	0	1.02383	0.584931	NTRK2;FN1;A2M
acyltransferase activity, transferring groups other than amino-acyl groups (GO:0016747)	1976-02-01	0.566673	0.809234	0	0	1.06082	0.60252	KAT6B;ZDHHC21
endoribonuclease activity (GO:0004521)	1934-01-01	0.575265	0.814445	0	0	1.18952	0.657713	PIWIL2
ubiquitin conjugating enzyme activity (GO:0061631)	1935-01-01	0.585837	0.814445	0	0	1.15447	0.617311	UBE2T
Hsp90 protein binding (GO:0051879)	1935-01-01	0.585837	0.814445	0	0	1.15447	0.617311	NPAS2
NADH dehydrogenase (quinone) activity (GO:0050136)	1935-01-01	0.585837	0.814445	0	0	1.15447	0.617311	NDUFB4
NADH dehydrogenase (ubiquinone) activity (GO:0008137)	1935-01-01	0.585837	0.814445	0	0	1.15447	0.617311	NDUFB4
phosphatidylinositol-3,4,5-trisphosphate binding (GO:0005547)	1935-01-01	0.585837	0.814445	0	0	1.15447	0.617311	MYO10
protein phosphatase binding (GO:0019903)	3/123	0.59299	0.814445	0	0	0.980921	0.512608	STAT6;PIK3R1;EGFR
steroid hydroxylase activity (GO:0008395)	1936-01-01	0.596147	0.814445	0	0	1.12143	0.580079	CYP3A5
oxidoreductase activity, acting on paired donors, with incorporation or reduction of molecular oxygen, NAD(P)H as one donor, and incorporation of one atom of oxygen (GO:0016709)	1936-01-01	0.596147	0.814445	0	0	1.12143	0.580079	MTRR
kinase binding (GO:0019900)	11/461	0.597275	0.814445	0	0	0.958313	0.493892	PRDX3;BCAR3;GHR;TIAM1;DCTN2;CEP152;RHOBTB3;CSPG4;ADCY6;EGFR;CNTLN
zinc ion binding (GO:0008270)	8/336	0.598451	0.814445	0	0	0.956407	0.491029	EGR1;SLC30A8;PAPPA;NAPEPLD;CRIP2;SMPDL3B;ZNF675;PRIMPOL
sodium channel regulator activity (GO:0017080)	1937-01-01	0.606201	0.814445	0	0	1.09022	0.545704	NEDD4L
core promoter sequence-specific DNA binding (GO:0001046)	1937-01-01	0.606201	0.814445	0	0	1.09022	0.545704	SNAPC3
hydrolase activity, hydrolyzing O-glycosyl compounds (GO:0004553)	1937-01-01	0.606201	0.814445	0	0	1.09022	0.545704	GBA3
ion channel inhibitor activity (GO:0008200)	1937-01-01	0.606201	0.814445	0	0	1.09022	0.545704	NEDD4L
G protein-coupled peptide receptor activity (GO:0008528)	1982-02-01	0.608128	0.814445	0	0	0.98096	0.4879	GPR37;NPBWR2
sodium channel activity (GO:0005272)	1938-01-01	0.616005	0.814445	0	0	1.0607	0.51391	CACNA1G
ATPase regulator activity (GO:0060590)	1938-01-01	0.616005	0.814445	0	0	1.0607	0.51391	ATP4B
ubiquitin-like protein conjugating enzyme activity (GO:0061650)	1938-01-01	0.616005	0.814445	0	0	1.0607	0.51391	UBE2T
carboxypeptidase activity (GO:0004180)	1938-01-01	0.616005	0.814445	0	0	1.0607	0.51391	AGBL3
pentosyltransferase activity (GO:0016763)	1938-01-01	0.616005	0.814445	0	0	1.0607	0.51391	ART4
N-acyltransferase activity (GO:0016410)	1939-01-01	0.625565	0.814445	0	0	1.03274	0.484456	TGM2
phosphatidylinositol-3-phosphate binding (GO:0032266)	1939-01-01	0.625565	0.814445	0	0	1.03274	0.484456	HIP1
mRNA 3'-UTR binding (GO:0003730)	1985-02-01	0.627697	0.814445	0	0	0.945357	0.44025	IGF2BP1;CPEB4
sulfotransferase activity (GO:0008146)	1940-01-01	0.634888	0.814445	0	0	1.0062	0.457125	CHST5
peptidase inhibitor activity (GO:0030414)	1940-01-01	0.634888	0.814445	0	0	1.0062	0.457125	A2M
regulatory RNA binding (GO:0061980)	1940-01-01	0.634888	0.814445	0	0	1.0062	0.457125	PIWIL2
small GTPase binding (GO:0031267)	4/175	0.635596	0.814445	0	0	0.917263	0.415696	RGP1;RHOBTB3;ANKFY1;RAB11FIP3
calcium ion binding (GO:0005509)	8/348	0.637708	0.814445	0	0	0.922074	0.414818	TPD52;SMOC2;SPARC;F9;CDH2;PRSS2;AIF1L;TGM2
adenyl ribonucleotide binding (GO:0032559)	7/306	0.64028	0.814445	0	0	0.917535	0.409082	DAPK2;TSSK1B;RHOBTB3;MYO18A;HMGCR;NLK;MYH10
oxidoreductase activity, acting on the CH-OH group of donors, NAD or NADP as acceptor (GO:0016616)	1987-02-01	0.640317	0.814445	0	0	0.923018	0.411474	RDH11;HMGCR
ubiquitin protein ligase activity (GO:0061630)	6/263	0.640352	0.814445	0	0	0.915118	0.407902	RNFT2;UBE3C;HECW1;NEDD4L;ASB12;NCCRP1
mRNA binding (GO:0003729)	6/263	0.640352	0.814445	0	0	0.915118	0.407902	PCBP2;IGF2BP1;LUC7L3;MYH10;PTBP2;CPEB4
ubiquitin-protein transferase activity (GO:0004842)	9/392	0.641928	0.814445	0	0	0.920687	0.408122	RNFT2;UBE3C;UBE2T;HECW1;SEL1L;NEDD4L;LMO7;ASB12;NCCRP1
E-box binding (GO:0070888)	1941-01-01	0.643979	0.814445	0	0	0.980998	0.431726	HES1
cytokine receptor activity (GO:0004896)	1988-02-01	0.6465	0.814969	0	0	0.912239	0.397902	GHR;CD44
rRNA binding (GO:0019843)	1942-01-01	0.652845	0.81764	0	0	0.957022	0.40809	MRPS18A
active ion transmembrane transporter activity (GO:0022853)	1942-01-01	0.652845	0.81764	0	0	0.957022	0.40809	COX15
snRNA binding (GO:0017069)	1943-01-01	0.66149	0.82314	0	0	0.934188	0.386063	HEXIM1
protein kinase inhibitor activity (GO:0004860)	1943-01-01	0.66149	0.82314	0	0	0.934188	0.386063	HEXIM1
ubiquitin-like protein ligase activity (GO:0061659)	6/270	0.665237	0.82515	0	0	0.89053	0.36299	RNFT2;UBE3C;HECW1;NEDD4L;ASB12;NCCRP1
cyclin-dependent protein serine/threonine kinase regulator activity (GO:0016538)	1944-01-01	0.66992	0.825665	0	0	0.912416	0.365511	HEXIM1
damaged DNA binding (GO:0003684)	1944-01-01	0.66992	0.825665	0	0	0.912416	0.365511	DCLRE1C
histone deacetylase binding (GO:0042826)	1993-02-01	0.676155	0.830507	0	0	0.861894	0.337287	HES1;PRDM1
protein kinase C binding (GO:0005080)	1945-01-01	0.67814	0.830507	0	0	0.891633	0.346311	ADCY6
endopeptidase regulator activity (GO:0061135)	1946-01-01	0.686156	0.837273	0	0	0.871774	0.328353	A2M
protein heterodimerization activity (GO:0046982)	4/188	0.690447	0.837273	0	0	0.851883	0.315551	HIP1;SMC1A;ABCG4;BCL2L2
GTPase regulator activity (GO:0030695)	5/233	0.69058	0.837273	0	0	0.859141	0.318075	NRP1;NF1;ARHGAP29;ARHGAP28;ARRB1
ATP binding (GO:0005524)	6/278	0.692319	0.837273	0	0	0.863978	0.317692	DAPK2;TSSK1B;RHOBTB3;MYO18A;NLK;MYH10
single-stranded DNA binding (GO:0003697)	1997-02-01	0.698397	0.83801	0	0	0.825433	0.296304	PCBP2;SSBP2
voltage-gated cation channel activity (GO:0022843)	1997-02-01	0.698397	0.83801	0	0	0.825433	0.296304	CACNB2;KCNMA1
3'-5' exonuclease activity (GO:0008408)	1948-01-01	0.701596	0.83801	0	0	0.834592	0.295777	EXD1
cation transmembrane transporter activity (GO:0008324)	1948-01-01	0.701596	0.83801	0	0	0.834592	0.295777	SLC7A2
cysteine-type peptidase activity (GO:0008234)	1998-02-01	0.703755	0.83801	0	0	0.816793	0.286959	USP48;TINAG
magnesium ion binding (GO:0000287)	3/146	0.706811	0.839067	0	0	0.822174	0.285287	TSSK1B;ADCY2;NLK
potassium channel regulator activity (GO:0015459)	1950-01-01	0.716278	0.847705	0	0	0.800444	0.267098	NEDD4L
endonuclease activity (GO:0004519)	1951-01-01	0.723346	0.850866	0	0	0.784395	0.254041	PIWIL2
polyubiquitin modification-dependent protein binding (GO:0031593)	1951-01-01	0.723346	0.850866	0	0	0.784395	0.254041	UBQLN3
serine-type endopeptidase activity (GO:0004252)	2/105	0.739081	0.858618	0	0	0.761008	0.23009	F9;PRSS2
growth factor receptor binding (GO:0070851)	2/105	0.739081	0.858618	0	0	0.761008	0.23009	HIP1;ERBB4
GTPase binding (GO:0051020)	4/201	0.739186	0.858618	0	0	0.795132	0.240294	RGP1;RHOBTB3;ANKFY1;RAB11FIP3
metal ion binding (GO:0046872)	11/517	0.741485	0.858618	0	0	0.84975	0.254161	TPD52;SMOC2;F9;SPARC;CDH2;TSSK1B;ADCY2;NLK;PRSS2;AIF1L;TGM2
iron ion binding (GO:0005506)	1954-01-01	0.743513	0.858618	0	0	0.739881	0.219278	SCD
thiol-dependent deubiquitinase (GO:0004843)	2/106	0.743823	0.858618	0	0	0.753652	0.223045	ATXN3;USP48
calcium ion transmembrane transporter activity (GO:0015085)	1955-01-01	0.749904	0.858618	0	0	0.726142	0.208991	CACNB2
hydro-lyase activity (GO:0016836)	1955-01-01	0.749904	0.858618	0	0	0.726142	0.208991	CA12
metalloexopeptidase activity (GO:0008235)	1955-01-01	0.749904	0.858618	0	0	0.726142	0.208991	AGBL3
secondary active transmembrane transporter activity (GO:0015291)	1956-01-01	0.756136	0.860661	0	0	0.712903	0.199281	SLC28A2
receptor tyrosine kinase binding (GO:0030971)	1956-01-01	0.756136	0.860661	0	0	0.712903	0.199281	PIK3R1
hydrolase activity, acting on carbon-nitrogen (but not peptide) bonds, in linear amides (GO:0016811)	1957-01-01	0.762213	0.862504	0	0	0.700137	0.190108	TGM2
protein phosphatase regulator activity (GO:0019888)	1957-01-01	0.762213	0.862504	0	0	0.700137	0.190108	RCAN1
sequence-specific DNA binding (GO:0043565)	15/707	0.77017	0.867092	0	0	0.84596	0.220917	EGR1;NFIX;EGR4;RFX2;MYRFL;RORB;PRDM1;NPAS2;ATOH7;NFIB;SP4;HES1;E2F7;E2F8;BPTF
deubiquitinase activity (GO:0101005)	2/112	0.770748	0.867092	0	0	0.712323	0.185484	ATXN3;USP48
omega peptidase activity (GO:0008242)	2/113	0.774989	0.869335	0	0	0.70587	0.179931	ATXN3;USP48
tubulin binding (GO:0015631)	6/307	0.777941	0.870124	0	0	0.77956	0.195751	MAP10;EML4;EML5;KIF23;KIF6;MAPRE2
SH3 domain binding (GO:0017124)	1962-01-01	0.790404	0.878984	0	0	0.642583	0.151142	SYNJ2
protein serine/threonine phosphatase activity (GO:0004722)	1962-01-01	0.790404	0.878984	0	0	0.642583	0.151142	PPM1L
methylation-dependent protein binding (GO:0140034)	1963-01-01	0.795629	0.882259	0	0	0.632187	0.144532	BPTF
chloride channel activity (GO:0005254)	1964-01-01	0.800724	0.885372	0	0	0.62212	0.138259	CLCN6
transcription cis-regulatory region binding (GO:0000976)	11/549	0.806448	0.886698	0	0	0.797861	0.171633	ZNF550;EGR1;ERBB4;SNAPC3;STAT6;HIF3A;GLI1;ZNF696;ZNF443;E2F7;E2F8
metallopeptidase activity (GO:0008237)	2/121	0.806506	0.886698	0	0	0.658144	0.14153	BMP1;PAPPA
ribonuclease activity (GO:0004540)	1966-01-01	0.810536	0.888604	0	0	0.602916	0.126648	PIWIL2
actin binding (GO:0003779)	3/177	0.819504	0.892214	0	0	0.674613	0.134286	KCNMA1;SORBS1;MYH10
methylated histone binding (GO:0035064)	1968-01-01	0.819866	0.892214	0	0	0.584858	0.116161	BPTF
serine-type peptidase activity (GO:0008236)	2/125	0.820744	0.892214	0	0	0.63661	0.125758	F9;PRSS2
nucleoside-triphosphatase activity (GO:0017111)	5/278	0.82385	0.892914	0	0	0.715849	0.138708	GNAO1;RHOBTB3;MYO18A;ABCG4;DNAI1
double-stranded DNA binding (GO:0003690)	13/651	0.826003	0.892914	0	0	0.794208	0.151819	EGR1;NFIX;EGR4;RFX2;RORB;PRDM1;EGFR;NPAS2;ATOH7;NFIB;HES1;E2F7;E2F8
double-stranded RNA binding (GO:0003725)	1973-01-01	0.841233	0.904326	0	0	0.544103	0.0940679	LRRFIP1
phospholipase activity (GO:0004620)	1973-01-01	0.841233	0.904326	0	0	0.544103	0.0940679	NAPEPLD
sequence-specific double-stranded DNA binding (GO:1990837)	14/712	0.849024	0.907691	0	0	0.780906	0.12781	EGR1;NFIX;EGR4;RFX2;RORB;PRDM1;GLI1;NPAS2;ATOH7;NFIB;ERBB4;HES1;E2F7;E2F8
phosphatidylinositol-4,5-bisphosphate binding (GO:0005546)	1975-01-01	0.849054	0.907691	0	0	0.529343	0.0866176	HIP1
hormone activity (GO:0005179)	1978-01-01	0.860071	0.916935	0	0	0.508641	0.0766729	GNRH1
ligand-gated cation channel activity (GO:0099094)	1980-01-01	0.866965	0.921746	0	0	0.495713	0.0707661	CHRNA9
voltage-gated potassium channel activity (GO:0005249)	1982-01-01	0.873521	0.923964	0	0	0.483423	0.06537	KCNMA1
G protein-coupled receptor binding (GO:0001664)	2/143	0.873826	0.923964	0	0	0.554825	0.0748312	GNAO1;ARRB1
organic anion transmembrane transporter activity (GO:0008514)	2/144	0.876303	0.924058	0	0	0.550889	0.0727411	SLC44A4;SLC7A2
calcium channel activity (GO:0005262)	1984-01-01	0.879754	0.925176	0	0	0.471726	0.0604341	CACNB2
endopeptidase activity (GO:0004175)	5/315	0.894915	0.938569	0	0	0.629196	0.0698576	BACE1;USP48;F9;PRSS2;TINAG
potassium channel activity (GO:0005267)	1991-01-01	0.899253	0.939162	0	0	0.434879	0.0461803	KCNMA1
transcription regulatory region nucleic acid binding (GO:0001067)	3/212	0.900333	0.939162	0	0	0.560622	0.0588599	EGR1;ERBB4;GLI1
guanyl ribonucleotide binding (GO:0032561)	3/214	0.903778	0.94022	0	0	0.555251	0.0561757	RHOBTB3;PDE5A;TGM2
phosphatidylinositol bisphosphate binding (GO:1902936)	1994-01-01	0.906611	0.94064	0	0	0.420786	0.0412544	HIP1
carboxylic ester hydrolase activity (GO:0052689)	1996-01-01	0.911216	0.942381	0	0	0.411885	0.0382949	PON3
cation channel activity (GO:0005261)	1998-01-01	0.915595	0.942381	0	0	0.403351	0.0355679	CACNB2
protein kinase regulator activity (GO:0019887)	1998-01-01	0.915595	0.942381	0	0	0.403351	0.0355679	HEXIM1
DNA-binding transcription activator activity, RNA polymerase II-specific (GO:0001228)	5/333	0.919469	0.943858	0	0	0.594109	0.0498808	EGR1;EGR4;NFIB;STAT6;ZNF544
G protein-coupled receptor activity (GO:0004930)	4/283	0.923923	0.945921	0	0	0.559053	0.0442361	ADGRG1;GPR37;NPBWR2;RORB
protein kinase binding (GO:0019901)	8/506	0.937478	0.954839	0	0	0.624338	0.0403088	PRDX3;GHR;DCTN2;CEP152;RHOBTB3;CSPG4;ADCY6;CNTLN
RNA binding (GO:0003723)	27/1406	0.937568	0.954839	0	0	0.755015	0.0486726	EXD1;MAZ;MSI2;PABPN1;PCBP2;FAM120A;IGF2BP1;MYO18A;FBRSL1;LRRFIP1;MYH10;GCN1;RBM33;HEXIM1;NQO1;HNRNPA3;ZGRF1;PYM1;SORBS2;SMC1A;PTBP2;FASN;LUC7L3;UBA1;PKP3;SREK1;CPEB4
purine ribonucleoside triphosphate binding (GO:0035639)	7/460	0.94178	0.956611	0	0	0.600757	0.0360357	DAPK2;TSSK1B;RHOBTB3;MYO18A;NLK;MYH10;TGM2
receptor ligand activity (GO:0048018)	4/307	0.948996	0.960639	0	0	0.514128	0.0269148	GDF11;SEMA4B;SEMA3B;GNRH1
GTP binding (GO:0005525)	2/189	0.95071	0.960639	0	0	0.41735	0.0210955	RHOBTB3;TGM2
GTPase activity (GO:0003924)	2/216	0.972215	0.979811	0	0	0.364184	0.010262	GNAO1;RHOBTB3
cytokine activity (GO:0005125)	1/173	0.987377	0.992507	0	0	0.226592	0.0028784	GDF11
RNA polymerase II-specific DNA-binding transcription factor binding (GO:0061629)	1/190	0.991802	0.994372	0	0	0.206029	0.00169594	HES1
DNA-binding transcription factor binding (GO:0140297)	1/208	0.994811	0.994811	0	0	0.187938	0.000977713	HES1
