# Supplementary material for: Pathogen-driven gene expression patterns lead to a novel approach to the identification of common therapeutic targets
Source: Sci Rep. 2022 Dec 6;12:21070. doi: 10.1038/s41598-022-25102-8 (PMC9726901; doi:10.1038/s41598-022-25102-8)
Supplement: Supplementary file 8 — Supplementary Information 8. [file 41598_2022_25102_MOESM8_ESM.xlsx]

## Sheet: Sheet1
Supplementary Table 5: List of all pathways of DEGs
Analysis from Upregulated genes
Term	Overlap	P-value	Adjusted P-value	Old P-value	Old Adjusted P-value	Odds Ratio	Combined Score	Genes
ErbB signaling pathway	1985-06-01	0.000988362	0.204591	0	0	5.69707	39.4207	CAMK2B;STAT5B;JUN;RPS6KB1;EREG;HBEGF
Cytokine-cytokine receptor interaction	10/295	0.00667096	0.690444	0	0	2.64477	13.2503	IL3;GDF15;CCL5;TNFRSF19;OSM;XCL2;TNFSF9;TNFRSF8;XCL1;GDF3
Amphetamine addiction	1969-04-01	0.0138012	0.793378	0	0	4.58438	19.6349	CAMK2B;JUN;FOSB;PPP1CA
Primary bile acid biosynthesis	2021-02-17	0.021309	0.793378	0	0	9.88321	38.0368	CYP27A1;ACOT8
PI3K-Akt signaling pathway	10/354	0.0215484	0.793378	0	0	2.18451	8.38297	IL3;LAMB3;RPS6KB1;IRS1;RPS6;F2R;OSM;GNB5;SGK1;EREG
GnRH signaling pathway	1993-04-01	0.0364438	0.793378	0	0	3.34406	11.0755	CAMK2B;EGR1;JUN;HBEGF
Apelin signaling pathway	5/137	0.0373978	0.793378	0	0	2.82291	9.27647	EGR1;RPS6KB1;CDH1;RPS6;GNB5
Insulin signaling pathway	5/137	0.0373978	0.793378	0	0	2.82291	9.27647	RPS6KB1;IRS1;RPS6;HK2;PPP1CA
Notch signaling pathway	1959-03-01	0.0446678	0.793378	0	0	3.97763	12.3645	HES1;MAML3;TLE6
Parkinson disease	7/249	0.0510746	0.793378	0	0	2.16	6.42486	ERN1;CAMK2B;NDUFA8;TUBB6;PSMD11;UBE2J2;COX6C
Pathways in cancer	12/531	0.05499	0.793378	0	0	1.73528	5.03336	CAMK2B;STAT5B;IL3;JUN;LAMB3;RPS6KB1;CDH1;PTGER2;F2R;MITF;HES1;GNB5
Non-alcoholic fatty liver disease	5/155	0.0578825	0.793378	0	0	2.48188	7.07171	ERN1;NDUFA8;JUN;IRS1;COX6C
Proteoglycans in cancer	6/205	0.0583495	0.793378	0	0	2.24784	6.38681	CAMK2B;RPS6KB1;PLAU;RPS6;HBEGF;PPP1CA
HIF-1 signaling pathway	4/109	0.0590347	0.793378	0	0	2.83218	8.01402	CAMK2B;RPS6KB1;RPS6;HK2
Acute myeloid leukemia	1967-03-01	0.0609638	0.793378	0	0	3.47901	9.73244	STAT5B;IL3;RPS6KB1
Neomycin, kanamycin and gentamicin biosynthesis	2021-01-05	0.0652344	0.793378	0	0	18.4719	50.424	HK2
Epithelial cell signaling in Helicobacter pylori infection	1970-03-01	0.0676957	0.793378	0	0	3.32273	8.94721	JUN;CCL5;HBEGF
cAMP signaling pathway	6/216	0.0712474	0.793378	0	0	2.1289	5.62369	CAMK2B;JUN;PTGER2;F2R;CFTR;PPP1CA
Aldosterone-regulated sodium reabsorption	1937-02-01	0.087749	0.793378	0	0	4.23136	10.2961	IRS1;SGK1
RNA degradation	1979-03-01	0.0897814	0.793378	0	0	2.9279	7.05735	BTG2;BTG1;MPHOSPH6
Osteoclast differentiation	4/127	0.0915179	0.793378	0	0	2.4155	5.77598	JUN;TYROBP;FOSB;MITF
Bladder cancer	1941-02-01	0.10441	0.793378	0	0	3.79661	8.57816	CDH1;HBEGF
Colorectal cancer	1986-03-01	0.108761	0.793378	0	0	2.68002	5.94589	JUN;RPS6KB1;EREG
Autophagy	4/137	0.112565	0.793378	0	0	2.23274	4.87681	ERN1;RPS6KB1;IRS1;PRAP1
Estrogen signaling pathway	4/137	0.112565	0.793378	0	0	2.23274	4.87681	JUN;KRT10;KRT31;HBEGF
Chemokine signaling pathway	5/192	0.116443	0.793378	0	0	1.98705	4.27286	STAT5B;CCL5;XCL2;XCL1;GNB5
Th1 and Th2 cell differentiation	1992-03-01	0.126148	0.793378	0	0	2.49858	5.1728	STAT5B;JUN;MAML3
Type II diabetes mellitus	1946-02-01	0.126306	0.793378	0	0	3.36432	6.96095	IRS1;HK2
IL-17 signaling pathway	1994-03-01	0.132154	0.793378	0	0	2.44342	4.94496	JUN;TNFAIP3;FOSB
Diabetic cardiomyopathy	5/203	0.137815	0.793378	0	0	1.8756	3.71714	CAMK2B;NDUFA8;IRS1;COX6C;PPP1CA
Cocaine addiction	1949-02-01	0.139919	0.793378	0	0	3.1491	6.19331	JUN;FOSB
Inflammatory mediator regulation of TRP channels	1998-03-01	0.144455	0.793378	0	0	2.34006	4.52752	CAMK2B;PTGER2;PPP1CA
Arginine and proline metabolism	1950-02-01	0.144525	0.793378	0	0	3.08333	5.96411	ARG1;CKB
AGE-RAGE signaling pathway in diabetic complications	3/100	0.150742	0.793378	0	0	2.29158	4.33609	EGR1;STAT5B;JUN
Viral protein interaction with cytokine and cytokine receptor	3/100	0.150742	0.793378	0	0	2.29158	4.33609	CCL5;XCL2;XCL1
mTOR signaling pathway	4/154	0.152664	0.793378	0	0	1.97798	3.71765	RPS6KB1;IRS1;RPS6;SGK1
Prion disease	6/273	0.161386	0.793378	0	0	1.66953	3.04514	EGR1;NDUFA8;TUBB6;PSMD11;CCL5;COX6C
Lipid and atherosclerosis	5/215	0.162941	0.793378	0	0	1.76734	3.2066	ERN1;CAMK2B;JUN;CCL5;OLR1
NF-kappa B signaling pathway	3/104	0.163572	0.793378	0	0	2.20037	3.98378	EDARADD;PLAU;TNFAIP3
Necroptosis	4/159	0.16537	0.793378	0	0	1.91369	3.44381	CAMK2B;STAT5B;TNFAIP3;FTL
Human T-cell leukemia virus 1 infection	5/219	0.171701	0.793378	0	0	1.73395	3.05521	EGR1;STAT5B;JUN;ZFP36;ANAPC11
JAK-STAT signaling pathway	4/162	0.173171	0.793378	0	0	1.87706	3.29139	STAT5B;IL3;FHL1;OSM
Neuroactive ligand-receptor interaction	7/341	0.175034	0.793378	0	0	1.55764	2.71462	GRID2;UCN3;PTGER2;F2R;GLP2R;ADRA1D;CCK
Insulin resistance	3/108	0.176714	0.793378	0	0	2.11612	3.66771	RPS6KB1;IRS1;PPP1CA
Wnt signaling pathway	4/166	0.183765	0.793378	0	0	1.83034	3.10078	CAMK2B;JUN;DKK1;TLE6
TNF signaling pathway	3/112	0.190136	0.793378	0	0	2.03805	3.38319	JUN;CCL5;TNFAIP3
Thermogenesis	5/232	0.201361	0.793378	0	0	1.63356	2.61803	NDUFA8;RPS6KB1;RPS6;NDUFAF3;COX6C
Neurotrophin signaling pathway	3/119	0.214208	0.793378	0	0	1.91438	2.94969	CAMK2B;JUN;IRS1
AMPK signaling pathway	3/120	0.2177	0.793378	0	0	1.89792	2.89364	RPS6KB1;IRS1;CFTR
Long-term potentiation	1967-02-01	0.226381	0.793378	0	0	2.27496	3.37953	CAMK2B;PPP1CA
Alzheimer disease	7/369	0.227271	0.793378	0	0	1.43509	2.12624	ERN1;NDUFA8;TUBB6;PSMD11;IRS1;COX6C;DKK1
Huntington disease	6/306	0.228636	0.793378	0	0	1.48336	2.18888	ERN1;NDUFA8;TUBB6;PSMD11;SLC1A3;COX6C
Mitophagy	1968-02-01	0.231327	0.793378	0	0	2.24037	3.27974	JUN;MITF
RNA transport	4/186	0.239538	0.793378	0	0	1.62754	2.32583	EIF4A2;EIF1B;RPP38;EIF1
Adherens junction	1971-02-01	0.246201	0.793378	0	0	2.14264	3.00314	CDH1;LMO7
Oocyte meiosis	3/129	0.249605	0.793378	0	0	1.76155	2.44481	CAMK2B;ANAPC11;PPP1CA
Melanoma	1972-02-01	0.251168	0.793378	0	0	2.11192	2.91791	CDH1;MITF
FoxO signaling pathway	3/131	0.256793	0.793378	0	0	1.73384	2.35713	BCL6;IRS1;SGK1
Natural killer cell mediated cytotoxicity	3/131	0.256793	0.793378	0	0	1.73384	2.35713	TYROBP;KLRC2;KIR2DS2
Arginine biosynthesis	2021-01-22	0.256918	0.793378	0	0	3.51543	4.77745	ARG1
Transcriptional misregulation in cancer	4/192	0.256996	0.793378	0	0	1.57511	2.1401	IL3;BCL6;PLAU;MITF
Dopaminergic synapse	3/132	0.260398	0.793378	0	0	1.72032	2.31476	CAMK2B;GNB5;PPP1CA
PPAR signaling pathway	1974-02-01	0.261108	0.793378	0	0	2.05305	2.75688	CYP27A1;OLR1
Renin-angiotensin system	2021-01-23	0.266887	0.793378	0	0	3.35546	4.43234	NLN
Gastric acid secretion	1976-02-01	0.271052	0.793378	0	0	1.99736	2.60744	CAMK2B;CFTR
Antigen processing and presentation	1978-02-01	0.280993	0.793378	0	0	1.9446	2.46852	KLRC2;KIR2DS2
Measles	3/139	0.285794	0.793378	0	0	1.63119	2.04303	STAT5B;JUN;TNFAIP3
Epstein-Barr virus infection	4/202	0.286617	0.793378	0	0	1.4948	1.86791	JUN;PSMD11;TNFAIP3;HES1
Maturity onset diabetes of the young	2021-01-26	0.295999	0.793378	0	0	2.95236	3.5942	HES1
Apoptosis	3/142	0.296744	0.793378	0	0	1.59574	1.93864	ERN1;IL3;JUN
Peroxisome	1982-02-01	0.300835	0.793378	0	0	1.84699	2.2186	ACOT8;PAOX
Pathways of neurodegeneration	8/475	0.305842	0.793378	0	0	1.26931	1.50374	ERN1;CAMK2B;NDUFA8;TUBB6;PSMD11;UBE2J2;COX6C;DKK1
Breast cancer	3/147	0.315045	0.793378	0	0	1.53994	1.77869	JUN;RPS6KB1;HES1
Complement and coagulation cascades	1985-02-01	0.315658	0.793378	0	0	1.77996	2.05247	PLAU;F2R
Insulin secretion	1986-02-01	0.320584	0.793378	0	0	1.75868	2.0007	CAMK2B;CCK
Adrenergic signaling in cardiomyocytes	3/150	0.326039	0.793378	0	0	1.50828	1.69039	CAMK2B;ADRA1D;PPP1CA
Citrate cycle (TCA cycle)	2021-01-30	0.333032	0.793378	0	0	2.54462	2.79786	ACO2
Glyoxylate and dicarboxylate metabolism	2021-01-30	0.333032	0.793378	0	0	2.54462	2.79786	ACO2
PD-L1 expression and PD-1 checkpoint pathway in cancer	1989-02-01	0.335308	0.793378	0	0	1.69778	1.85517	JUN;RPS6KB1
Oxytocin signaling pathway	3/154	0.340696	0.793378	0	0	1.46802	1.58072	CAMK2B;JUN;PPP1CA
Asthma	2021-01-31	0.341982	0.793378	0	0	2.45968	2.63922	IL3
Galactose metabolism	2021-01-31	0.341982	0.793378	0	0	2.45968	2.63922	HK2
Rheumatoid arthritis	1993-02-01	0.35479	0.793378	0	0	1.62282	1.68161	JUN;CCL5
Human cytomegalovirus infection	4/225	0.356147	0.793378	0	0	1.33765	1.38101	RPS6KB1;PTGER2;CCL5;GNB5
Fructose and mannose metabolism	1933-01-01	0.359527	0.793378	0	0	2.30571	2.35867	HK2
Amyotrophic lateral sclerosis	6/364	0.362198	0.793378	0	0	1.23933	1.25862	ERN1;NDUFA8;TUBB6;PSMD11;SRSF3;COX6C
Staphylococcus aureus infection	1995-02-01	0.364457	0.793378	0	0	1.58776	1.6026	KRT10;KRT31
Circadian entrainment	1997-02-01	0.374068	0.793378	0	0	1.55417	1.52825	CAMK2B;GNB5
Aldosterone synthesis and secretion	1998-02-01	0.378852	0.793378	0	0	1.53791	1.49271	CAMK2B;KCNK3
Choline metabolism in cancer	1998-02-01	0.378852	0.793378	0	0	1.53791	1.49271	JUN;RPS6KB1
Starch and sucrose metabolism	1936-01-01	0.384973	0.793378	0	0	2.10776	2.01203	HK2
cGMP-PKG signaling pathway	3/167	0.388081	0.793378	0	0	1.35076	1.27855	IRS1;ADRA1D;PPP1CA
Melanogenesis	2/101	0.393109	0.793378	0	0	1.49108	1.39217	CAMK2B;MITF
Thyroid cancer	1937-01-01	0.393229	0.793378	0	0	2.04911	1.91256	CDH1
Amoebiasis	2/102	0.397829	0.793378	0	0	1.47609	1.36056	LAMB3;ARG1
Chagas disease	2/102	0.397829	0.793378	0	0	1.47609	1.36056	JUN;CCL5
Longevity regulating pathway	2/102	0.397829	0.793378	0	0	1.47609	1.36056	RPS6KB1;IRS1
Pancreatic secretion	2/102	0.397829	0.793378	0	0	1.47609	1.36056	CCK;CFTR
Chemical carcinogenesis	4/239	0.398613	0.793378	0	0	1.25706	1.1562	STAT5B;JUN;BCL6;RPS6KB1
Protein processing in endoplasmic reticulum	3/171	0.402517	0.793378	0	0	1.31833	1.1997	ERN1;PPP1R15A;UBE2J2
Toll-like receptor signaling pathway	2/104	0.407217	0.793378	0	0	1.447	1.3	JUN;CCL5
Parathyroid hormone synthesis, secretion and action	2/106	0.416535	0.793378	0	0	1.41903	1.24277	EGR1;HBEGF
Shigellosis	4/246	0.419694	0.793378	0	0	1.22026	1.05947	JUN;RPS6KB1;CCL5;HK2
Glucagon signaling pathway	2/107	0.421166	0.793378	0	0	1.40544	1.21533	CAMK2B;PPP4R3B
Th17 cell differentiation	2/107	0.421166	0.793378	0	0	1.40544	1.21533	STAT5B;JUN
Ferroptosis	1941-01-01	0.425164	0.793378	0	0	1.84382	1.57698	FTL
Ribosome biogenesis in eukaryotes	2/108	0.425778	0.793378	0	0	1.39211	1.18864	UTP4;RPP38
NOD-like receptor signaling pathway	3/181	0.438148	0.793378	0	0	1.24363	1.02624	JUN;CCL5;TNFAIP3
Axon guidance	3/182	0.441669	0.793378	0	0	1.23662	1.01056	SEMA6B;CAMK2B;FES
Cholinergic synapse	2/113	0.448546	0.793378	0	0	1.32907	1.06557	CAMK2B;GNB5
Glutamatergic synapse	2/114	0.453039	0.793378	0	0	1.31713	1.04288	SLC1A3;GNB5
ABC transporters	1945-01-01	0.455425	0.793378	0	0	1.67586	1.31811	CFTR
Basal transcription factors	1945-01-01	0.455425	0.793378	0	0	1.67586	1.31811	TAF6L
Alcoholism	3/186	0.455666	0.793378	0	0	1.20934	0.950536	FOSB;GNB5;PPP1CA
Proteasome	1946-01-01	0.462738	0.793378	0	0	1.63854	1.26264	PSMD11
Carbohydrate digestion and absorption	1947-01-01	0.469954	0.793378	0	0	1.60283	1.21033	HK2
Other types of O-glycan biosynthesis	1947-01-01	0.469954	0.793378	0	0	1.60283	1.21033	GXYLT2
Growth hormone synthesis, secretion and action	2/119	0.475186	0.793378	0	0	1.26052	0.937892	STAT5B;IRS1
Amino sugar and nucleotide sugar metabolism	1948-01-01	0.477073	0.793378	0	0	1.56865	1.16093	HK2
Kaposi sarcoma-associated herpesvirus infection	3/193	0.479799	0.793378	0	0	1.16437	0.855098	JUN;ZFP36;GNB5
Cholesterol metabolism	1950-01-01	0.491028	0.793378	0	0	1.50447	1.07006	CYP27A1
Vibrio cholerae infection	1950-01-01	0.491028	0.793378	0	0	1.50447	1.07006	CFTR
Pathogenic Escherichia coli infection	3/197	0.493364	0.793378	0	0	1.14013	0.805509	JUN;TUBB6;F2R
Platelet activation	2/124	0.496783	0.793378	0	0	1.20855	0.845508	F2R;PPP1CA
Herpes simplex virus 1 infection	7/498	0.502554	0.793378	0	0	1.051	0.723144	ZNF382;CCL5;SRSF3;ZNF780B;ZNF334;ZNF7;PPP1CA
Focal adhesion	3/201	0.506753	0.793378	0	0	1.11687	0.75917	JUN;LAMB3;PPP1CA
Relaxin signaling pathway	2/129	0.517807	0.793378	0	0	1.16068	0.763903	JUN;GNB5
Fanconi anemia pathway	1954-01-01	0.517833	0.793378	0	0	1.39064	0.915187	HES1
Regulation of lipolysis in adipocytes	1955-01-01	0.524311	0.793378	0	0	1.36482	0.881224	IRS1
Oxidative phosphorylation	2/133	0.534202	0.793378	0	0	1.12501	0.705358	NDUFA8;COX6C
Vascular smooth muscle contraction	2/133	0.534202	0.793378	0	0	1.12501	0.705358	ADRA1D;PPP1CA
Rap1 signaling pathway	3/210	0.53619	0.793378	0	0	1.06782	0.665533	CDH1;F2R;RAP1GAP
Human immunodeficiency virus 1 infection	3/212	0.542596	0.793378	0	0	1.05749	0.646538	JUN;RPS6KB1;GNB5
Endometrial cancer	1958-01-01	0.543231	0.793378	0	0	1.29279	0.788888	CDH1
Long-term depression	1960-01-01	0.555426	0.793378	0	0	1.24884	0.734344	GRID2
Mineral absorption	1960-01-01	0.555426	0.793378	0	0	1.24884	0.734344	FTL
Ubiquitin mediated proteolysis	2/140	0.561966	0.793378	0	0	1.06756	0.615249	UBE2J2;ANAPC11
Cytosolic DNA-sensing pathway	1963-01-01	0.573112	0.793378	0	0	1.18823	0.661457	CCL5
Spinocerebellar ataxia	2/143	0.573499	0.793378	0	0	1.04469	0.580845	ERN1;PSMD11
Cortisol synthesis and secretion	1965-01-01	0.584512	0.793378	0	0	1.15098	0.618052	KCNK3
Inflammatory bowel disease	1965-01-01	0.584512	0.793378	0	0	1.15098	0.618052	JUN
Cell adhesion molecules	2/148	0.592227	0.793378	0	0	1.00865	0.528398	CDH1;CD226
Retrograde endocannabinoid signaling	2/148	0.592227	0.793378	0	0	1.00865	0.528398	NDUFA8;GNB5
Glycolysis / Gluconeogenesis	1967-01-01	0.595609	0.793378	0	0	1.11599	0.578275	HK2
Gastric cancer	2/149	0.595898	0.793378	0	0	1.00174	0.518586	RPS6KB1;CDH1
Spliceosome	2/150	0.599545	0.793378	0	0	0.99492	0.508985	SRSF3;CHERP
Fc epsilon RI signaling pathway	1968-01-01	0.601046	0.793378	0	0	1.09928	0.559625	IL3
Coronavirus disease	3/232	0.60374	0.793378	0	0	0.964143	0.486517	JUN;RPS6;HBEGF
Adipocytokine signaling pathway	1969-01-01	0.60641	0.793378	0	0	1.08306	0.541744	IRS1
Renal cell carcinoma	1969-01-01	0.60641	0.793378	0	0	1.08306	0.541744	JUN
Renin secretion	1969-01-01	0.60641	0.793378	0	0	1.08306	0.541744	PTGER2
Phagosome	2/152	0.606764	0.793378	0	0	0.981554	0.490399	TUBB6;OLR1
Central carbon metabolism in cancer	1970-01-01	0.611702	0.793378	0	0	1.06731	0.524592	HK2
Prolactin signaling pathway	1970-01-01	0.611702	0.793378	0	0	1.06731	0.524592	STAT5B
Cushing syndrome	2/155	0.617408	0.793378	0	0	0.96216	0.463978	CAMK2B;KCNK3
Non-small cell lung cancer	1972-01-01	0.622075	0.793378	0	0	1.03714	0.492323	STAT5B
Calcium signaling pathway	3/240	0.626642	0.793378	0	0	0.931216	0.435232	CAMK2B;F2R;ADRA1D
p53 signaling pathway	1973-01-01	0.627158	0.793378	0	0	1.02268	0.477139	PERP
Ribosome	2/158	0.62783	0.793378	0	0	0.943513	0.439192	RPS6;MRPL27
Glioma	1975-01-01	0.637119	0.793378	0	0	0.994939	0.448517	CAMK2B
Hepatitis B	2/162	0.641382	0.793378	0	0	0.919737	0.408483	STAT5B;JUN
Chronic myeloid leukemia	1976-01-01	0.642	0.793378	0	0	0.981623	0.435023	STAT5B
Pancreatic cancer	1976-01-01	0.642	0.793378	0	0	0.981623	0.435023	RPS6KB1
Pertussis	1976-01-01	0.642	0.793378	0	0	0.981623	0.435023	JUN
Hippo signaling pathway	2/163	0.644709	0.793378	0	0	0.913977	0.401196	CDH1;PPP1CA
Bacterial invasion of epithelial cells	1977-01-01	0.646816	0.793378	0	0	0.968658	0.422038	CDH1
Leishmaniasis	1977-01-01	0.646816	0.793378	0	0	0.968658	0.422038	JUN
Human papillomavirus infection	4/331	0.650413	0.793378	0	0	0.899129	0.386758	LAMB3;RPS6KB1;HES1;MAML3
Salmonella infection	3/249	0.651304	0.793378	0	0	0.896733	0.384499	JUN;TUBB6;RHOB
Synaptic vesicle cycle	1978-01-01	0.651567	0.793378	0	0	0.956029	0.40954	SLC1A3
Tight junction	2/169	0.664161	0.80085	0	0	0.88087	0.360479	JUN;CFTR
B cell receptor signaling pathway	1981-01-01	0.665441	0.80085	0	0	0.920037	0.374736	JUN
Cardiac muscle contraction	1987-01-01	0.691559	0.820681	0	0	0.855587	0.315546	COX6C
ECM-receptor interaction	1988-01-01	0.695711	0.820681	0	0	0.84571	0.306842	LAMB3
Gap junction	1988-01-01	0.695711	0.820681	0	0	0.84571	0.306842	TUBB6
GABAergic synapse	1989-01-01	0.699806	0.820681	0	0	0.836057	0.298432	GNB5
Bile secretion	1990-01-01	0.703847	0.820681	0	0	0.826621	0.290305	CFTR
Morphine addiction	1991-01-01	0.707833	0.820681	0	0	0.817395	0.282448	GNB5
Small cell lung cancer	1992-01-01	0.711766	0.820681	0	0	0.808371	0.274851	LAMB3
Salivary secretion	1993-01-01	0.715646	0.820681	0	0	0.799544	0.267503	ADRA1D
TGF-beta signaling pathway	1994-01-01	0.719474	0.820681	0	0	0.790907	0.260394	RPS6KB1
Fc gamma R-mediated phagocytosis	1997-01-01	0.730653	0.820681	0	0	0.766074	0.240406	RPS6KB1
Prostate cancer	1997-01-01	0.730653	0.820681	0	0	0.766074	0.240406	PLAU
Glycerophospholipid metabolism	1998-01-01	0.73428	0.820681	0	0	0.758137	0.234162	TAZ
mRNA surveillance pathway	1998-01-01	0.73428	0.820681	0	0	0.758137	0.234162	PPP1CA
Hematopoietic cell lineage	1999-01-01	0.737858	0.820681	0	0	0.750363	0.228113	IL3
Progesterone-mediated oocyte maturation	1/100	0.741388	0.820681	0	0	0.742746	0.222252	ANAPC11
C-type lectin receptor signaling pathway	1/104	0.755042	0.822169	0	0	0.713756	0.200553	JUN
T cell receptor signaling pathway	1/104	0.755042	0.822169	0	0	0.713756	0.200553	JUN
MAPK signaling pathway	3/294	0.757043	0.822169	0	0	0.756312	0.210508	JUN;DUSP10;EREG
Viral carcinogenesis	2/203	0.75862	0.822169	0	0	0.730595	0.20183	STAT5B;JUN
Drug metabolism	1/108	0.767977	0.827975	0	0	0.686933	0.181348	FMO1
Toxoplasmosis	1/112	0.780231	0.835674	0	0	0.662044	0.164296	LAMB3
Serotonergic synapse	1/113	0.783192	0.835674	0	0	0.6561	0.160335	GNB5
MicroRNAs in cancer	3/310	0.787835	0.836317	0	0	0.716305	0.170815	IRS1;PLAU;MIR125B2
Regulation of actin cytoskeleton	2/218	0.792449	0.836923	0	0	0.679337	0.158032	F2R;PPP1CA
Cell cycle	1/124	0.813258	0.85454	0	0	0.597089	0.123422	ANAPC11
Ras signaling pathway	2/232	0.820188	0.857469	0	0	0.637529	0.126372	RASA3;GNB5
Yersinia infection	1/137	0.843478	0.877342	0	0	0.539656	0.0918611	JUN
Fluid shear stress and atherosclerosis	1/139	0.847673	0.877342	0	0	0.531781	0.0878821	JUN
Endocytosis	2/252	0.854068	0.879562	0	0	0.585925	0.0924265	EHD4;RAB35
Phospholipase D signaling pathway	1/148	0.865208	0.886624	0	0	0.498994	0.072247	F2R
Cellular senescence	1/156	0.879098	0.89642	0	0	0.473046	0.0609562	PPP1CA
Hepatocellular carcinoma	1/168	0.897304	0.9105	0	0	0.438785	0.0475469	RPS6KB1
Influenza A	1/172	0.902744	0.911552	0	0	0.428434	0.0438356	CCL5
Tuberculosis	1/180	0.912778	0.917209	0	0	0.409118	0.0373373	CAMK2B
Olfactory transduction	2/440	0.982411	0.982411	0	0	0.331205	0.00587732	CAMK2B;OR2T27
Analysis from Downregulated genes
Progesterone-mediated oocyte maturation	9/100	0.000864334	0.113886	0	0	3.93416	27.7498	MAPK10;RPS6KA3;PIK3R3;PIK3CD;ADCY2;PIK3R1;ADCY6;CPEB4;ADCY5
Steroid biosynthesis	2021-04-20	0.00133013	0.113886	0	0	9.88185	65.4423	EBP;DHCR24;DHCR7;FDFT1
Relaxin signaling pathway	10/129	0.00144463	0.113886	0	0	3.34478	21.8745	GNAO1;MAPK10;PIK3R3;PIK3CD;ARRB1;ADCY2;PIK3R1;ADCY6;EGFR;ADCY5
GnRH signaling pathway	1993-08-01	0.00220897	0.113886	0	0	3.73738	22.8549	MAPK10;EGR1;GNRH1;ADCY2;PLD1;ADCY6;EGFR;ADCY5
Regulation of lipolysis in adipocytes	1955-06-01	0.00236278	0.113886	0	0	4.85157	29.3419	PIK3CD;PIK3R3;ADCY2;PIK3R1;ADCY6;ADCY5
Choline metabolism in cancer	1998-08-01	0.00306644	0.123169	0	0	3.52883	20.4222	MAPK10;SLC44A4;CHKA;PIK3R3;PIK3CD;PIK3R1;PLD1;EGFR
Parathyroid hormone synthesis, secretion and action	8/106	0.00495256	0.147334	0	0	3.23943	17.1944	EGR1;VDR;ARRB1;ADCY2;PLD1;ADCY6;EGFR;ADCY5
GnRH secretion	1964-06-01	0.00506962	0.147334	0	0	4.09685	21.6497	PIK3CD;PIK3R3;GNRH1;ARRB1;PIK3R1;CACNA1G
Type II diabetes mellitus	1946-05-01	0.0055021	0.147334	0	0	4.82401	25.0975	MAPK10;PIK3CD;PIK3R3;PIK3R1;CACNA1G
Growth hormone synthesis, secretion and action	8/119	0.00976389	0.231766	0	0	2.85812	13.2304	GHR;MAPK10;PIK3R3;PIK3CD;ADCY2;PIK3R1;ADCY6;ADCY5
Inflammatory mediator regulation of TRP channels	1998-07-01	0.0111455	0.231766	0	0	3.04741	13.7034	MAPK10;PIK3R3;PIK3CD;ADCY2;PIK3R1;ADCY6;ADCY5
Pancreatic cancer	1976-06-01	0.0115402	0.231766	0	0	3.39244	15.1368	MAPK10;PIK3CD;PIK3R3;PIK3R1;PLD1;EGFR
Aldosterone-regulated sodium reabsorption	1937-04-01	0.0130128	0.241238	0	0	4.78702	20.7844	NEDD4L;PIK3CD;PIK3R3;PIK3R1
Rap1 signaling pathway	11/210	0.0162558	0.269952	0	0	2.19559	9.04429	GNAO1;TIAM1;MAGI3;PIK3R3;PIK3CD;ADCY2;PIK3R1;RAPGEF5;ADCY6;EGFR;ADCY5
Chemical carcinogenesis	12/239	0.016802	0.269952	0	0	2.10102	8.58532	RPS6KA3;VDR;CHRNA9;PIK3R3;PIK3CD;ADCY2;ARRB1;PIK3R1;CYP3A5;ADCY6;EGFR;ADCY5
ErbB signaling pathway	1985-06-01	0.019195	0.284606	0	0	3.00456	11.8773	MAPK10;ERBB4;PIK3CD;PIK3R3;PIK3R1;EGFR
Estrogen signaling pathway	8/137	0.0212569	0.284606	0	0	2.45703	9.46221	GNAO1;PIK3R3;PIK3CD;ADCY2;PIK3R1;ADCY6;EGFR;ADCY5
Yersinia infection	8/137	0.0212569	0.284606	0	0	2.45703	9.46221	MAPK10;RPS6KA3;ARHGEF28;WIPF3;FN1;PIK3R3;PIK3CD;PIK3R1
Cholinergic synapse	7/113	0.0227535	0.28611	0	0	2.61415	9.88943	GNAO1;PIK3R3;PIK3CD;ADCY2;PIK3R1;ADCY6;ADCY5
Glutamatergic synapse	7/114	0.0237435	0.28611	0	0	2.58959	9.68621	GNAO1;DLGAP1;ADCY2;PLD1;GLUL;ADCY6;ADCY5
Small cell lung cancer	1992-06-01	0.0271289	0.301698	0	0	2.75901	9.95218	ITGA2;LAMA4;FN1;PIK3CD;PIK3R3;PIK3R1
Neurotrophin signaling pathway	7/119	0.0291393	0.301698	0	0	2.47334	8.74491	MAPK10;RPS6KA3;NTRK2;PIK3R3;PIK3CD;PIK3R1;MAP2K5
Ubiquinone and other terpenoid-quinone biosynthesis	2021-02-11	0.0292191	0.301698	0	0	8.75152	30.9185	NQO1;GGCX
Phospholipase D signaling pathway	8/148	0.0317799	0.301698	0	0	2.26269	7.80385	PIK3R3;PIK3CD;ADCY2;PIK3R1;PLD1;ADCY6;EGFR;ADCY5
Retrograde endocannabinoid signaling	8/148	0.0317799	0.301698	0	0	2.26269	7.80385	GNAO1;MAPK10;NDUFB11;NDUFB4;NAPEPLD;ADCY2;ADCY6;ADCY5
Non-small cell lung cancer	1972-05-01	0.033378	0.301698	0	0	2.94806	10.023	EML4;PIK3CD;PIK3R3;PIK3R1;EGFR
Circadian entrainment	1997-06-01	0.0339605	0.301698	0	0	2.60675	8.81747	GNAO1;NOS1AP;ADCY2;ADCY6;CACNA1G;ADCY5
Platelet activation	7/124	0.035308	0.301698	0	0	2.36703	7.91452	ITGA2;PIK3R3;PIK3CD;ADCY2;PIK3R1;ADCY6;ADCY5
Axon guidance	9/182	0.0385402	0.301698	0	0	2.06067	6.70965	NRP1;SEMA4B;SEMA3B;PLXNA2;PIK3R3;PLXNB2;PIK3CD;PIK3R1;EPHA3
AGE-RAGE signaling pathway in diabetic complications	6/100	0.0385485	0.301698	0	0	2.52316	8.215	MAPK10;EGR1;FN1;PIK3R3;PIK3CD;PIK3R1
Oxytocin signaling pathway	8/154	0.0388076	0.301698	0	0	2.16903	7.04749	GNAO1;CACNB2;RCAN1;ADCY2;MAP2K5;ADCY6;EGFR;ADCY5
Chagas disease	6/102	0.0418161	0.305385	0	0	2.47034	7.84203	C3;GNAO1;MAPK10;PIK3R3;PIK3CD;PIK3R1
Longevity regulating pathway	6/102	0.0418161	0.305385	0	0	2.47034	7.84203	PIK3R3;PIK3CD;ADCY2;PIK3R1;ADCY6;ADCY5
cAMP signaling pathway	10/216	0.0441211	0.312741	0	0	1.92351	6.00291	MAPK10;TIAM1;PIK3R3;PIK3CD;ADCY2;PIK3R1;GLI1;PLD1;ADCY6;ADCY5
Endometrial cancer	1958-04-01	0.0559032	0.384934	0	0	2.92224	8.42814	PIK3CD;PIK3R3;PIK3R1;EGFR
Complement and coagulation cascades	1985-05-01	0.0605608	0.388205	0	0	2.46735	6.91872	C3;F9;CFHR4;SERPING1;A2M
Colorectal cancer	1986-05-01	0.0630512	0.388205	0	0	2.43677	6.73476	MAPK10;PIK3CD;PIK3R3;PIK3R1;EGFR
Ras signaling pathway	10/232	0.0651048	0.388205	0	0	1.7834	4.8718	MAPK10;TIAM1;NTRK2;NF1;PIK3R3;PIK3CD;PIK3R1;RAPGEF5;PLD1;EGFR
Nitrogen metabolism	2021-02-17	0.0655452	0.388205	0	0	5.24929	14.3044	CA12;GLUL
ECM-receptor interaction	1988-05-01	0.0682026	0.388205	0	0	2.3778	6.38505	ITGA2;LAMA4;FN1;NPNT;CD44
Gap junction	1988-05-01	0.0682026	0.388205	0	0	2.3778	6.38505	ADCY2;ADCY6;EGFR;MAP2K5;ADCY5
GABAergic synapse	1989-05-01	0.0708633	0.388205	0	0	2.34938	6.2188	GNAO1;ADCY2;GLUL;ADCY6;ADCY5
PD-L1 expression and PD-1 checkpoint pathway in cancer	1989-05-01	0.0708633	0.388205	0	0	2.34938	6.2188	EML4;PIK3CD;PIK3R3;PIK3R1;EGFR
Proteoglycans in cancer	9/205	0.0708757	0.388205	0	0	1.81669	4.80847	TIAM1;ERBB4;ITGA2;FN1;PIK3R3;PIK3CD;PIK3R1;CD44;EGFR
Bile secretion	1990-05-01	0.0735803	0.394064	0	0	2.32162	6.05797	ABCC3;ADCY2;HMGCR;ADCY6;ADCY5
Morphine addiction	1991-05-01	0.0763535	0.396515	0	0	2.2945	5.90234	GNAO1;ARRB1;ADCY2;ADCY6;ADCY5
Cortisol synthesis and secretion	1965-04-01	0.0781643	0.396515	0	0	2.58597	6.5915	ADCY2;ADCY6;ADCY5;CACNA1G
AMPK signaling pathway	6/120	0.0789739	0.396515	0	0	2.07836	5.2762	SCD;FASN;PIK3R3;PIK3CD;PIK3R1;HMGCR
Fc epsilon RI signaling pathway	1968-04-01	0.0888708	0.398202	0	0	2.46438	5.9652	MAPK10;PIK3CD;PIK3R3;PIK3R1
Dilated cardiomyopathy	1996-05-01	0.0910499	0.398202	0	0	2.16787	5.19498	CACNB2;ITGA2;ADCY2;ADCY6;ADCY5
Fc gamma R-mediated phagocytosis	1997-05-01	0.0941525	0.398202	0	0	2.1442	5.0664	MYO10;PIK3R3;PIK3CD;PIK3R1;PLD1
Phosphatidylinositol signaling system	1997-05-01	0.0941525	0.398202	0	0	2.1442	5.0664	PI4KA;PIK3R3;PIK3CD;PIK3R1;SYNJ2
Regulation of actin cytoskeleton	9/218	0.0949407	0.398202	0	0	1.70255	4.00865	TIAM1;ITGA2;FN1;PIK3R3;PIK3CD;MYH11;PIK3R1;MYH10;EGFR
Central carbon metabolism in cancer	1970-04-01	0.0963795	0.398202	0	0	2.38945	5.59003	PIK3CD;PIK3R3;PIK3R1;EGFR
Prolactin signaling pathway	1970-04-01	0.0963795	0.398202	0	0	2.38945	5.59003	MAPK10;PIK3CD;PIK3R3;PIK3R1
Human T-cell leukemia virus 1 infection	9/219	0.0969675	0.398202	0	0	1.69435	3.95356	MAPK10;EGR1;NRP1;PIK3R3;PIK3CD;ADCY2;PIK3R1;ADCY6;ADCY5
Adherens junction	1971-04-01	0.100242	0.398202	0	0	2.35367	5.41383	LMO7;SORBS1;NLK;EGFR
ABC transporters	1945-03-01	0.100784	0.398202	0	0	2.81391	6.4573	ABCC3;ABCB5;ABCG4
Oocyte meiosis	6/129	0.10279	0.398202	0	0	1.92539	4.38038	RPS6KA3;ADCY2;SMC1A;ADCY6;CPEB4;ADCY5
Melanoma	1972-04-01	0.104175	0.398202	0	0	2.31894	5.24469	PIK3CD;PIK3R3;PIK3R1;EGFR
Chemokine signaling pathway	8/192	0.106907	0.398202	0	0	1.7177	3.84044	TIAM1;PIK3R3;PIK3CD;ARRB1;ADCY2;PIK3R1;ADCY6;ADCY5
Inositol phosphate metabolism	1973-04-01	0.108178	0.398202	0	0	2.28521	5.08226	INPP5J;PI4KA;PIK3CD;SYNJ2
FoxO signaling pathway	6/131	0.108542	0.398202	0	0	1.89439	4.20672	MAPK10;PIK3R3;PIK3CD;PIK3R1;NLK;EGFR
Amoebiasis	5/102	0.110458	0.398202	0	0	2.03315	4.47928	LAMA4;FN1;PIK3R3;PIK3CD;PIK3R1
Pancreatic secretion	5/102	0.110458	0.398202	0	0	2.03315	4.47928	KCNMA1;ADCY2;PRSS2;ADCY6;ADCY5
Carbohydrate digestion and absorption	1947-03-01	0.111175	0.398202	0	0	2.68573	5.8996	PIK3CD;PIK3R3;PIK3R1
PPAR signaling pathway	1974-04-01	0.112249	0.398202	0	0	2.25245	4.92619	ACADL;SCD;APOC3;SORBS1
Vascular smooth muscle contraction	6/133	0.114455	0.398202	0	0	1.86436	4.04114	KCNMA1;MYH11;ADCY2;MYH10;ADCY6;ADCY5
Pathways in cancer	18/531	0.114812	0.398202	0	0	1.39106	3.01088	NQO1;DAPK2;ITGA2;LAMA4;FN1;PIK3CD;PIK3R3;ADCY2;PIK3R1;GLI1;PLD1;EGFR;ADCY6;ADCY5;EML4;MAPK10;STAT6;HES1
Glioma	1975-04-01	0.116387	0.398202	0	0	2.22061	4.77617	PIK3CD;PIK3R3;PIK3R1;EGFR
MAPK signaling pathway	11/294	0.117313	0.398202	0	0	1.53718	3.29403	MAPK10;RPS6KA3;CACNB2;NTRK2;ERBB4;NF1;ARRB1;NLK;EGFR;MAP2K5;CACNA1G
Gastric acid secretion	1976-04-01	0.12059	0.403643	0	0	2.18966	4.6319	ATP4B;ADCY2;ADCY6;ADCY5
Bacterial invasion of epithelial cells	1977-04-01	0.124859	0.411368	0	0	2.15955	4.4931	FN1;PIK3CD;PIK3R3;PIK3R1
Insulin signaling pathway	6/137	0.126757	0.411368	0	0	1.80706	3.73245	MAPK10;FASN;PIK3R3;PIK3CD;PIK3R1;SORBS1
Focal adhesion	8/201	0.129124	0.411368	0	0	1.63684	3.35059	MAPK10;ITGA2;LAMA4;FN1;PIK3R3;PIK3CD;PIK3R1;EGFR
Insulin resistance	5/108	0.13169	0.411368	0	0	1.91412	3.88051	MAPK10;RPS6KA3;PIK3R3;PIK3CD;PIK3R1
Ovarian steroidogenesis	1951-03-01	0.133103	0.411368	0	0	2.46141	4.96376	ADCY2;ADCY6;ADCY5
Fluid shear stress and atherosclerosis	6/139	0.13314	0.411368	0	0	1.7797	3.58851	MAPK10;NQO1;PIK3R3;PIK3CD;PIK3R1;MAP2K5
Biosynthesis of unsaturated fatty acids	2021-02-27	0.144233	0.434503	0	0	3.14796	6.09547	SCD;ELOVL6
Collecting duct acid secretion	2021-02-27	0.144233	0.434503	0	0	3.14796	6.09547	ATP4B;ATP6V0A1
Fanconi anemia pathway	1954-03-01	0.150447	0.447627	0	0	2.31627	4.38734	UBE2T;FANCA;HES1
Insulin secretion	1986-04-01	0.165946	0.48772	0	0	1.92163	3.45143	KCNMA1;ADCY2;ADCY6;ADCY5
Sphingolipid signaling pathway	5/119	0.174863	0.507734	0	0	1.72844	3.01398	MAPK10;PIK3R3;PIK3CD;PIK3R1;PLD1
Circadian rhythm	1931-02-01	0.179459	0.512634	0	0	2.7132	4.66077	RORB;NPAS2
VEGF signaling pathway	1959-03-01	0.180804	0.512634	0	0	2.10891	3.60696	PIK3CD;PIK3R3;PIK3R1
Non-alcoholic fatty liver disease	6/155	0.18927	0.530396	0	0	1.58728	2.64216	MAPK10;NDUFB11;NDUFB4;PIK3R3;PIK3CD;PIK3R1
Human cytomegalovirus infection	8/225	0.198622	0.549831	0	0	1.454	2.35017	GNAO1;PIK3R3;PIK3CD;ADCY2;PIK3R1;ADCY6;EGFR;ADCY5
Salivary secretion	1993-04-01	0.200768	0.549831	0	0	1.76986	2.84169	KCNMA1;ADCY2;ADCY6;ADCY5
JAK-STAT signaling pathway	6/162	0.216304	0.580416	0	0	1.51551	2.32035	GHR;PIK3R3;PIK3CD;STAT6;PIK3R1;EGFR
Purine metabolism	5/129	0.218112	0.580416	0	0	1.58823	2.41848	GMPR;PDE5A;ADCY2;ADCY6;ADCY5
Pathogenic Escherichia coli infection	7/197	0.219879	0.580416	0	0	1.45211	2.19947	MAPK10;MYO10;WIPF3;MYO5C;MYH11;CLDN1;MYH10
Prostate cancer	1997-04-01	0.22157	0.580416	0	0	1.69338	2.55196	PIK3R3;PIK3CD;PIK3R1;EGFR
Aldosterone synthesis and secretion	1998-04-01	0.226857	0.587878	0	0	1.67528	2.48517	ADCY2;ADCY6;CACNA1G;ADCY5
Acute myeloid leukemia	1967-03-01	0.232264	0.594925	0	0	1.84454	2.69281	PIK3CD;PIK3R3;PIK3R1
Oxidative phosphorylation	5/133	0.23627	0.594925	0	0	1.53828	2.2194	ATP4B;COX15;NDUFB11;NDUFB4;ATP6V0A1
Melanogenesis	4/101	0.242906	0.594925	0	0	1.62322	2.29699	GNAO1;ADCY2;ADCY6;ADCY5
Tight junction	6/169	0.244556	0.594925	0	0	1.4499	2.04191	MAPK10;TIAM1;NEDD4L;MYH11;CLDN1;MYH10
Renal cell carcinoma	1969-03-01	0.245532	0.594925	0	0	1.78846	2.51159	PIK3CD;PIK3R3;PIK3R1
Renin secretion	1969-03-01	0.245532	0.594925	0	0	1.78846	2.51159	KCNMA1;ADCY6;ADCY5
Epithelial cell signaling in Helicobacter pylori infection	1970-03-01	0.252211	0.594925	0	0	1.76168	2.4267	MAPK10;EGFR;ATP6V0A1
Autophagy	5/137	0.25483	0.594925	0	0	1.49136	2.03893	MAPK10;DAPK2;PIK3R3;PIK3CD;PIK3R1
Herpes simplex virus 1 infection	15/498	0.258945	0.594925	0	0	1.22548	1.6558	ZNF254;ZNF550;PIK3CD;PIK3R3;PIK3R1;C3;ZNF718;ZNF418;ZNF853;ZNF302;ZNF544;ZNF675;ZNF730;ZNF443;ZNF420
C-type lectin receptor signaling pathway	4/104	0.2592	0.594925	0	0	1.57428	2.12552	MAPK10;PIK3R3;PIK3CD;PIK3R1
T cell receptor signaling pathway	4/104	0.2592	0.594925	0	0	1.57428	2.12552	MAPK10;PIK3R3;PIK3CD;PIK3R1
Toll-like receptor signaling pathway	4/104	0.2592	0.594925	0	0	1.57428	2.12552	MAPK10;PIK3R3;PIK3CD;PIK3R1
Bladder cancer	1941-02-01	0.271241	0.610926	0	0	2.01647	2.63099	DAPK2;EGFR
Ferroptosis	1941-02-01	0.271241	0.610926	0	0	2.01647	2.63099	PCBP2;SLC7A11
Non-homologous end-joining	2021-01-13	0.279082	0.613471	0	0	3.2747	4.17933	DCLRE1C
Signaling pathways regulating pluripotency of stem cells	5/143	0.28329	0.613471	0	0	1.42608	1.79869	PCGF3;ID4;PIK3R3;PIK3CD;PIK3R1
Spinocerebellar ataxia	5/143	0.28329	0.613471	0	0	1.42608	1.79869	MAPK10;ATXN3;PIK3R3;PIK3CD;PIK3R1
Thyroid hormone synthesis	1975-03-01	0.28594	0.613471	0	0	1.63892	2.05188	ADCY2;ADCY6;ADCY5
HIF-1 signaling pathway	4/109	0.286794	0.613471	0	0	1.49893	1.87215	PIK3R3;PIK3CD;PIK3R1;EGFR
Endocytosis	8/252	0.290792	0.613471	0	0	1.29129	1.59494	RAB11FIP1;IST1;WIPF3;NEDD4L;ARRB1;PLD1;RAB11FIP3;EGFR
Chronic myeloid leukemia	1976-03-01	0.292735	0.613471	0	0	1.61638	1.9857	PIK3CD;PIK3R3;PIK3R1
Pertussis	1976-03-01	0.292735	0.613471	0	0	1.61638	1.9857	C3;MAPK10;SERPING1
Vasopressin-regulated water reabsorption	1944-02-01	0.298996	0.614753	0	0	1.87215	2.26029	DCTN2;ADCY6
Arrhythmogenic right ventricular cardiomyopathy	1977-03-01	0.299541	0.614753	0	0	1.59446	1.92212	CACNB2;CDH2;ITGA2
Breast cancer	5/147	0.30259	0.614753	0	0	1.38562	1.65634	PIK3R3;PIK3CD;HES1;PIK3R1;EGFR
TNF signaling pathway	4/112	0.30355	0.614753	0	0	1.45707	1.73713	MAPK10;PIK3R3;PIK3CD;PIK3R1
Glycosphingolipid biosynthesis	1945-02-01	0.308215	0.618999	0	0	1.82852	2.15209	SLC33A1;ABO
Leukocyte transendothelial migration	4/114	0.314781	0.62696	0	0	1.43043	1.6534	PIK3R3;PIK3CD;PIK3R1;CLDN1
B cell receptor signaling pathway	1981-03-01	0.326824	0.645611	0	0	1.51238	1.69135	PIK3CD;PIK3R3;PIK3R1
Cushing syndrome	5/155	0.341715	0.66898	0	0	1.31118	1.40791	ADCY2;ADCY6;EGFR;CACNA1G;ADCY5
Kaposi sarcoma-associated herpesvirus infection	6/193	0.347643	0.66898	0	0	1.26225	1.33367	C3;MAPK10;RCAN1;PIK3R3;PIK3CD;PIK3R1
Hepatitis C	5/157	0.351565	0.66898	0	0	1.29379	1.35248	PIK3R3;PIK3CD;PIK3R1;CLDN1;EGFR
Thyroid hormone signaling pathway	4/121	0.354296	0.66898	0	0	1.34436	1.39494	RCAN1;PIK3R3;PIK3CD;PIK3R1
Coronavirus disease	7/232	0.355309	0.66898	0	0	1.224	1.26656	C3;MAPK10;NRP1;PIK3R3;PIK3CD;PIK3R1;EGFR
Thermogenesis	7/232	0.355309	0.66898	0	0	1.224	1.26656	RPS6KA3;COX15;NDUFB11;NDUFB4;ADCY2;ADCY6;ADCY5
Fatty acid biosynthesis	2021-01-18	0.364374	0.680731	0	0	2.31096	2.33308	FASN
Hepatitis B	5/162	0.376236	0.697483	0	0	1.25227	1.22414	MAPK10;PIK3R3;PIK3CD;STAT6;PIK3R1
Endocrine and other factor-regulated calcium reabsorption	1953-02-01	0.380744	0.698151	0	0	1.54106	1.48809	VDR;ADCY6
PI3K-Akt signaling pathway	10/354	0.385231	0.698151	0	0	1.14363	1.09092	GHR;NTRK2;ERBB4;ITGA2;LAMA4;FN1;PIK3R3;PIK3CD;PIK3R1;EGFR
Epstein-Barr virus infection	6/202	0.387523	0.698151	0	0	1.20373	1.14111	MAPK10;PIK3R3;PIK3CD;HES1;PIK3R1;CD44
Osteoclast differentiation	4/127	0.388184	0.698151	0	0	1.27839	1.20971	MAPK10;PIK3R3;PIK3CD;PIK3R1
Diabetic cardiomyopathy	6/203	0.391961	0.699723	0	0	1.19756	1.12162	MAPK10;NDUFB11;NDUFB4;PIK3R3;PIK3CD;PIK3R1
cGMP-PKG signaling pathway	5/167	0.400893	0.710406	0	0	1.2133	1.10903	KCNMA1;PDE5A;ADCY2;ADCY6;ADCY5
Hepatocellular carcinoma	5/168	0.405814	0.711027	0	0	1.2058	1.08746	NQO1;PIK3R3;PIK3CD;PIK3R1;EGFR
Hedgehog signaling pathway	1956-02-01	0.407144	0.711027	0	0	1.45522	1.30764	ARRB1;GLI1
Shigellosis	7/246	0.412164	0.712026	0	0	1.15146	1.02058	C3;MAPK10;PIK3R3;PIK3CD;PIK3R1;CD44;EGFR
Dopaminergic synapse	4/132	0.416246	0.712026	0	0	1.22813	1.07643	GNAO1;MAPK10;ARRB1;ADCY5
Protein processing in endoplasmic reticulum	5/171	0.420546	0.712026	0	0	1.18382	1.02543	MAPK10;ATXN3;SEL1L;SEC31B;UBQLN3
Arginine biosynthesis	2021-01-22	0.425296	0.712026	0	0	1.87039	1.59913	GLUL
Terpenoid backbone biosynthesis	2021-01-22	0.425296	0.712026	0	0	1.87039	1.59913	HMGCR
Influenza A	5/172	0.425443	0.712026	0	0	1.17667	1.00561	PABPN1;PIK3R3;PIK3CD;PIK3R1;PRSS2
Human immunodeficiency virus 1 infection	6/212	0.4318	0.713378	0	0	1.1447	0.961313	GNAO1;MAPK10;AP1G2;PIK3R3;PIK3CD;PIK3R1
Human papillomavirus infection	9/331	0.439498	0.713378	0	0	1.0986	0.903181	ITGA2;LAMA4;FN1;PIK3R3;PIK3CD;HES1;PIK3R1;EGFR;ATP6V0A1
Protein export	2021-01-23	0.439594	0.713378	0	0	1.78528	1.46733	SPCS2
Glycerophospholipid metabolism	1998-03-01	0.441169	0.713378	0	0	1.24066	1.01526	CHKA;MBOAT1;PLD1
mRNA surveillance pathway	1998-03-01	0.441169	0.713378	0	0	1.24066	1.01526	PABPN1;PYM1;MSI2
Apelin signaling pathway	4/137	0.444011	0.713378	0	0	1.18166	0.959393	EGR1;ADCY2;ADCY6;ADCY5
Hematopoietic cell lineage	1999-03-01	0.4477	0.714542	0	0	1.22767	0.986594	ITGA2;MS4A1;CD44
Measles	4/139	0.455008	0.721427	0	0	1.16403	0.916604	MAPK10;PIK3R3;PIK3CD;PIK3R1
Apoptosis	4/142	0.471365	0.742476	0	0	1.13855	0.856329	MAPK10;PIK3R3;PIK3CD;PIK3R1
Glycosylphosphatidylinositol (GPI)-anchor biosynthesis	2021-01-26	0.48039	0.746929	0	0	1.57081	1.15165	PIGO
Maturity onset diabetes of the young	2021-01-26	0.48039	0.746929	0	0	1.57081	1.15165	HES1
Fatty acid elongation	2021-01-27	0.493319	0.762115	0	0	1.51031	1.06719	ELOVL6
Retinol metabolism	1968-02-01	0.506644	0.771168	0	0	1.1899	0.809067	RDH11;CYP3A5
MicroRNAs in cancer	8/310	0.506993	0.771168	0	0	1.04015	0.706533	IGF2BP1;PIK3R3;PIK3CD;KIF23;PIK3R1;CD44;EGFR;BCL2L2
Gastric cancer	4/149	0.508779	0.771168	0	0	1.08319	0.731958	PIK3R3;PIK3CD;PIK3R1;EGFR
Adrenergic signaling in cardiomyocytes	4/150	0.514028	0.774254	0	0	1.07572	0.715866	CACNB2;ADCY2;ADCY6;ADCY5
Prion disease	7/273	0.519963	0.77833	0	0	1.03314	0.675668	MAPK10;EGR1;NDUFB11;NDUFB4;PIK3R3;PIK3CD;PIK3R1
Toxoplasmosis	3/112	0.529409	0.783932	0	0	1.08053	0.687208	GNAO1;MAPK10;LAMA4
Glyoxylate and dicarboxylate metabolism	2021-01-30	0.530211	0.783932	0	0	1.35387	0.859	GLUL
mTOR signaling pathway	4/154	0.534759	0.785834	0	0	1.04682	0.655244	RPS6KA3;PIK3R3;PIK3CD;PIK3R1
Cellular senescence	4/156	0.544957	0.795968	0	0	1.03293	0.627041	PIK3R3;PIK3CD;PIK3R1;RAD9B
Parkinson disease	6/249	0.58744	0.850127	0	0	0.968545	0.515248	MAPK10;GPR37;NDUFB11;NDUFB4;UBA1;ADCY5
DNA replication	1936-01-01	0.596147	0.850127	0	0	1.12143	0.580079	RNASEH2B
Mucin type O-glycan biosynthesis	1936-01-01	0.596147	0.850127	0	0	1.12143	0.580079	GALNT5
Starch and sucrose metabolism	1936-01-01	0.596147	0.850127	0	0	1.12143	0.580079	GBA3
African trypanosomiasis	1937-01-01	0.606201	0.854353	0	0	1.09022	0.545704	LAMA4
Alanine, aspartate and glutamate metabolism	1937-01-01	0.606201	0.854353	0	0	1.09022	0.545704	GLUL
Primary immunodeficiency	1938-01-01	0.616005	0.863123	0	0	1.0607	0.51391	DCLRE1C
Lysosome	3/128	0.619987	0.863682	0	0	0.941441	0.450062	AP1G2;ARSG;ATP6V0A1
Taste transduction	1986-02-01	0.63405	0.8753	0	0	0.934055	0.425581	TAS2R14;ADCY6
Natural killer cell mediated cytotoxicity	3/131	0.635591	0.8753	0	0	0.919234	0.416597	PIK3R3;PIK3CD;PIK3R1
Huntington disease	7/306	0.64028	0.876748	0	0	0.917535	0.409082	MAPK10;HIP1;DCTN2;NDUFB11;NDUFB4;DNAI1;TGM2
Tuberculosis	4/180	0.65741	0.885661	0	0	0.890974	0.373716	C3;MAPK10;VDR;ATP6V0A1
Hypertrophic cardiomyopathy	1990-02-01	0.658612	0.885661	0	0	0.891414	0.372273	CACNB2;ITGA2
Fatty acid degradation	1943-01-01	0.66149	0.885661	0	0	0.934188	0.386063	ACADL
Porphyrin and chlorophyll metabolism	1943-01-01	0.66149	0.885661	0	0	0.934188	0.386063	COX15
Th1 and Th2 cell differentiation	1992-02-01	0.67039	0.892619	0	0	0.871515	0.348515	MAPK10;STAT6
Basal transcription factors	1945-01-01	0.67814	0.895104	0	0	0.891633	0.346311	TAF1L
Ubiquitin mediated proteolysis	3/140	0.679685	0.895104	0	0	0.858447	0.331469	UBE3C;NEDD4L;UBA1
Other types of O-glycan biosynthesis	1947-01-01	0.693973	0.899078	0	0	0.852779	0.311539	GALNT5
Neutrophil extracellular trap formation	4/189	0.694414	0.899078	0	0	0.847234	0.308976	C3;PIK3R3;PIK3CD;PIK3R1
Amino sugar and nucleotide sugar metabolism	1948-01-01	0.701596	0.899078	0	0	0.834592	0.295777	CYB5R2
Cocaine addiction	1949-01-01	0.709029	0.899078	0	0	0.817162	0.280988	ADCY5
Ether lipid metabolism	1949-01-01	0.709029	0.899078	0	0	0.817162	0.280988	PLD1
Calcium signaling pathway	5/240	0.715041	0.899078	0	0	0.833247	0.279484	NTRK2;ERBB4;ADCY2;EGFR;CACNA1G
Arginine and proline metabolism	1950-01-01	0.716278	0.899078	0	0	0.800444	0.267098	ODC1
Cholesterol metabolism	1950-01-01	0.716278	0.899078	0	0	0.800444	0.267098	APOC3
Vibrio cholerae infection	1950-01-01	0.716278	0.899078	0	0	0.800444	0.267098	ATP6V0A1
Phagosome	3/152	0.732145	0.913991	0	0	0.788822	0.245936	C3;ITGA2;ATP6V0A1
Glycosaminoglycan biosynthesis	1953-01-01	0.736959	0.913991	0	0	0.754149	0.230183	HS6ST3
Viral carcinogenesis	4/203	0.746144	0.913991	0	0	0.787059	0.23048	C3;PIK3R3;PIK3CD;PIK3R1
Neuroactive ligand-receptor interaction	7/341	0.746642	0.913991	0	0	0.819889	0.239546	C3;GHR;CHRNB3;NPBWR2;CHRNA9;GNRH1;PRSS2
Th17 cell differentiation	2/107	0.748491	0.913991	0	0	0.746436	0.21624	MAPK10;STAT6
Necroptosis	3/159	0.759489	0.913991	0	0	0.753153	0.2072	MAPK10;STAT6;GLUL
Glutathione metabolism	1957-01-01	0.762213	0.913991	0	0	0.700137	0.190108	ODC1
Legionellosis	1957-01-01	0.762213	0.913991	0	0	0.700137	0.190108	C3
Notch signaling pathway	1959-01-01	0.773917	0.913991	0	0	0.675925	0.173233	HES1
Serotonergic synapse	2/113	0.774989	0.913991	0	0	0.70587	0.179931	GNAO1;ADCY5
Long-term depression	1960-01-01	0.779552	0.913991	0	0	0.664434	0.165468	GNAO1
Mineral absorption	1960-01-01	0.779552	0.913991	0	0	0.664434	0.165468	VDR
Lipid and atherosclerosis	4/215	0.784939	0.913991	0	0	0.741836	0.179635	MAPK10;PIK3R3;PIK3CD;PIK3R1
Glycerolipid metabolism	1961-01-01	0.785047	0.913991	0	0	0.653327	0.158113	MBOAT1
Steroid hormone biosynthesis	1961-01-01	0.785047	0.913991	0	0	0.653327	0.158113	CYP3A5
Basal cell carcinoma	1963-01-01	0.795629	0.921859	0	0	0.632187	0.144532	GLI1
Amyotrophic lateral sclerosis	7/364	0.803247	0.924047	0	0	0.766146	0.167857	HNRNPA3;DCTN2;NDUFB11;ERBB4;NDUFB4;DNAI1;UBQLN3
Inflammatory bowel disease	1965-01-01	0.805692	0.924047	0	0	0.612368	0.132305	STAT6
Alzheimer disease	7/369	0.814179	0.924047	0	0	0.755367	0.155284	BACE1;MAPK10;NDUFB11;NDUFB4;PIK3R3;PIK3CD;PIK3R1
Long-term potentiation	1967-01-01	0.81526	0.924047	0	0	0.59375	0.121273	RPS6KA3
Mitophagy	1968-01-01	0.819866	0.924047	0	0	0.584858	0.116161	MAPK10
Adipocytokine signaling pathway	1969-01-01	0.824357	0.924047	0	0	0.576227	0.111299	MAPK10
Amphetamine addiction	1969-01-01	0.824357	0.924047	0	0	0.576227	0.111299	ADCY5
RIG-I-like receptor signaling pathway	1970-01-01	0.828737	0.924656	0	0	0.567847	0.106671	MAPK10
Pathways of neurodegeneration	9/475	0.838188	0.929243	0	0	0.753417	0.132988	MAPK10;ATXN3;GPR37;HIP1;DCTN2;NDUFB11;NDUFB4;UBA1;DNAI1
p53 signaling pathway	1973-01-01	0.841233	0.929243	0	0	0.544103	0.0940679	PERP
Alcoholism	3/186	0.844416	0.929243	0	0	0.641136	0.108423	GNAO1;NTRK2;ADCY5
Metabolism of xenobiotics by cytochrome P450	1976-01-01	0.852819	0.93368	0	0	0.522258	0.0831475	CYP3A5
Leishmaniasis	1977-01-01	0.856491	0.93368	0	0	0.51536	0.0798353	C3
Synaptic vesicle cycle	1978-01-01	0.860071	0.93368	0	0	0.508641	0.0766729	ATP6V0A1
Salmonella infection	4/249	0.869605	0.939797	0	0	0.637761	0.0891059	MAPK10;DCTN2;PODXL;PIK3CD
Cell adhesion molecules	2/148	0.885769	0.951718	0	0	0.535686	0.0649782	CDH2;CLDN1
Cardiac muscle contraction	1987-01-01	0.888534	0.951718	0	0	0.4552	0.0537967	CACNB2
Rheumatoid arthritis	1993-01-01	0.90422	0.956573	0	0	0.425381	0.0428284	ATP6V0A1
IL-17 signaling pathway	1994-01-01	0.906611	0.956573	0	0	0.420786	0.0412544	MAPK10
TGF-beta signaling pathway	1994-01-01	0.906611	0.956573	0	0	0.420786	0.0412544	ID4
Staphylococcus aureus infection	1995-01-01	0.908943	0.956573	0	0	0.416288	0.0397442	C3
Wnt signaling pathway	2/166	0.920612	0.964642	0	0	0.476447	0.03941	MAPK10;NLK
Protein digestion and absorption	1/103	0.925621	0.965691	0	0	0.38348	0.0296392	PRSS2
Glucagon signaling pathway	1/107	0.932779	0.966543	0	0	0.368933	0.0256728	ADCY2
Drug metabolism	1/108	0.934459	0.966543	0	0	0.365466	0.0247742	CYP3A5
Cell cycle	1/124	0.956284	0.984891	0	0	0.317663	0.0141995	SMC1A
Systemic lupus erythematosus	1/135	0.966914	0.991602	0	0	0.291421	0.00980495	C3
Spliceosome	1/150	0.977378	0.998085	0	0	0.26188	0.00599239	HNRNPA3
Ribosome	1/158	0.981531	0.998097	0	0	0.248433	0.00463112	MRPS18A
NOD-like receptor signaling pathway	1/181	0.989697	0.999218	0	0	0.216431	0.00224141	MAPK10
RNA transport	1/186	0.990926	0.999218	0	0	0.210527	0.00191912	PYM1
Cytokine-cytokine receptor interaction	2/295	0.995122	0.999268	0	0	0.264902	0.00129532	GHR;GDF11
Olfactory transduction	2/440	0.999826	0.999826	0	0	0.175868	3.06816e-05	OR4M2;ARRB1
