# Supplementary material for: Pathogen-driven gene expression patterns lead to a novel approach to the identification of common therapeutic targets
Source: Sci Rep. 2022 Dec 6;12:21070. doi: 10.1038/s41598-022-25102-8 (PMC9726901; doi:10.1038/s41598-022-25102-8)
Supplement: Supplementary file 10 — Supplementary Information 10. [file 41598_2022_25102_MOESM10_ESM.xlsx]

## Sheet: Sheet1
Supplementary Table 8: Identified TFs (Transcriptional Factors) that might influence the expression pattern of the DEGs.
Genes	TFs
BRD2	REST
BRD2	RREB1
BRD2	PLAG1
BRD2	PAX6
BRD2	NHLH1
BRD2	INSM1
BRD2	CTCF
BRD2	IRF1
BRD2	PBX1
BRD2	HLF
BRD2	NFIL3
BRD2	NR4A2
BRD2	ESR2
BRD2	SOX9
BRD2	FOXD1
BRD2	FOXO3
BRD2	FEV
BRD2	FOXI1
BRD2	NKX3-1
BRD2	REL
BRD2	SRY
BRD2	SPIB
BRD2	NR2F1
BRD2	ZNF354C
BRD2	BRCA1
BRD2	FOXC1
BRD2	GATA2
BRD2	FOXL1
BRD2	YY1
BRD2	MEF2A
BRD2	HOXA5
BRD2	NFIC
BRD2	NFYA
BRD2	SRF
BRD2	PPARG
BRD2	GATA3
BRD2	E2F1
BRD2	TFAP2A
BRD2	NFKB1
BRD2	RELA
BRD2	TP53
BRD2	MAX
BRD2	USF1
BRD2	USF2
BRD2	SREBF1
BRD2	STAT1
BRD2	TEAD1
BRD2	ELK1
BRD2	TFAP2C
BRD2	IRF2
BRD2	ELK4
BRD2	ESR1
BRD2	FOXF2
BRD2	FOXA1
BRD2	NRF1
RAB3IP	FOXI1
RAB3IP	SRY
RAB3IP	PRRX2
RAB3IP	NKX2-5
RAB3IP	CEBPB
RAB3IP	FOS
RAB3IP	JUN
RAB3IP	FOXC1
RAB3IP	GATA2
RAB3IP	FOXL1
RAB3IP	POU2F2
RAB3IP	HOXA5
RAB3IP	NFIC
RAB3IP	NFYA
RAB3IP	E2F6
RAB3IP	MAX
RAB3IP	USF1
RAB3IP	USF2
RAB3IP	ELK1
RAB3IP	NRF1
RAB3IP	PAX2
AAK1	NKX3-1
AAK1	ZNF354C
AAK1	FOXC1
AAK1	FOXL1
AAK1	MEF2A
AAK1	POU2F2
AAK1	MAX
AAK1	USF1
AAK1	USF2
AAK1	STAT1
AAK1	PRDM1
GNB5	NKX3-1
GNB5	FOS
GNB5	JUND
GNB5	CREB1
GNB5	FOXC1
GNB5	GATA2
GNB5	FOXL1
GNB5	MEF2A
GNB5	E2F1
GNB5	NFKB1
GNB5	TP53
GNB5	USF2
GNB5	ELK1
GNB5	TFAP2C
GNB5	ELK4
GNB5	FOXA1
AP1G2	NR2F1
AP1G2	CREB1
AP1G2	FOXC1
AP1G2	GATA2
AP1G2	GATA3
AP1G2	HINFP
AP1G2	TEAD1
RPS6	NR2F1
RPS6	ARID3A
RPS6	FOXC1
RPS6	FOXL1
RPS6	YY1
RPS6	MEF2A
RPS6	POU2F2
PIK3R3	NR2F1
PIK3R3	CREB1
PIK3R3	GATA2
PIK3R3	FOXL1
PIK3R3	NFIC
PIK3R3	NFYA
PIK3R3	SRF
DEFB129	NR2F1
DEFB129	NFIC
DEFB129	TP63
ADCY2	ZNF354C
ADCY2	E2F1
ADCY2	SP1
ADCY2	TFAP2A
ADCY2	NFKB1
ADCY2	RELA
ADCY2	SREBF2
GLI1	ZNF354C
GLI1	KLF5
GLI1	SREBF1
GLI1	TP63
HAUS7	ZNF354C
HAUS7	NFIC
HAUS7	NFKB1
HAUS7	MAX
HAUS7	SREBF1
HAUS7	STAT1
HAUS7	SREBF2
JAZF1	ARID3A
JAZF1	PRRX2
JAZF1	FOXC1
JAZF1	GATA2
JAZF1	FOXL1
JAZF1	PPARG
JAZF1	STAT3
JAZF1	HINFP
JAZF1	SREBF1
KIF9	ARID3A
KIF9	PDX1
KIF9	CEBPB
KIF9	FOS
KIF9	JUN
KIF9	FOXL1
KIF9	MEF2A
KIF9	RELA
KIF9	TP53
KIF9	STAT1
KIF9	TFAP2C
KIF9	FOXA1
KIF9	SREBF2
KIF9	SOX17
SEC31B	PDX1
SEC31B	PRRX2
SEC31B	FOXC1
SEC31B	GATA2
SEC31B	FOXL1
SEC31B	PPARG
SEC31B	ELK4
SEC31B	SREBF2
SLC7A11	PRRX2
SLC7A11	NKX3-2
SLC7A11	JUND
SLC7A11	FOXC1
SLC7A11	GATA2
SLC7A11	YY1
SLC7A11	MEF2A
SLC7A11	POU2F2
SLC7A11	GATA3
TAS2R14	PRRX2
TAS2R14	FOXC1
TAS2R14	GATA2
MCF2L	NKX3-2
MCF2L	CEBPB
MCF2L	CREB1
MCF2L	FOXC1
MCF2L	GATA2
MCF2L	NFIC
MCF2L	SRF
MCF2L	USF2
MCF2L	NRF1
MCF2L	PAX2
CEP152	BRCA1
CEP152	FOXC1
CEP152	SREBF1
CEP152	IRF2
PIK3R1	FOS
PIK3R1	CREB1
PIK3R1	FOXC1
PIK3R1	GATA2
PIK3R1	FOXL1
PIK3R1	YY1
PIK3R1	MEF2A
PIK3R1	HOXA5
PIK3R1	NFIC
PIK3R1	GATA3
PIK3R1	HNF4A
PIK3R1	TP53
PIK3R1	TEAD1
PIK3R1	ELK1
PIK3R1	IRF2
PIK3R1	EGR1
PIK3R1	KLF4
PIK3R1	HNF1B
OLR1	JUN
OLR1	FOXC1
OLR1	YY1
OLR1	HNF4A
OLR1	ESR1
SYNRG	JUND
SYNRG	FOXC1
SYNRG	GATA2
SYNRG	FOXL1
SYNRG	POU2F2
SYNRG	NFYA
SYNRG	HNF4A
SYNRG	E2F1
SYNRG	TP53
SYNRG	MAX
SYNRG	USF1
SYNRG	USF2
SYNRG	PRDM1
CD44	CREB1
CD44	FOXC1
CD44	SRF
CD44	HINFP
CD44	SREBF1
GCNT7	CREB1
GCNT7	YY1
GCNT7	POU2F2
GCNT7	NFIC
GCNT7	PPARG
GCNT7	ELK4
TIAM1	FOXC1
TIAM1	GATA2
TIAM1	YY1
TIAM1	NFIC
TIAM1	TFAP2A
TIAM1	E2F6
ADAMTS1	FOXC1
ADAMTS1	GATA2
ADAMTS1	E2F6
ADAMTS1	SREBF2
NFIB	FOXC1
NFIB	YY1
NFIB	MEF2A
NFIB	E2F1
NFIB	HINFP
NFIB	SP1
NFIB	TFAP2A
NFIB	E2F6
NFIB	KLF5
NFIB	RELA
NFIB	ELK1
RAPH1	GATA2
RAPH1	FOXL1
RAPH1	NFKB1
RAPH1	RELA
RAPH1	IRF2
ADRA1D	TFAP2A
