# Supplementary material for: Pathogen-driven gene expression patterns lead to a novel approach to the identification of common therapeutic targets
Source: Sci Rep. 2022 Dec 6;12:21070. doi: 10.1038/s41598-022-25102-8 (PMC9726901; doi:10.1038/s41598-022-25102-8)
Supplement: Supplementary file 11 — Supplementary Information 11. [file 41598_2022_25102_MOESM11_ESM.xlsx]

## Sheet: Sheet1
Supplementary Table 9: Identified miRNAs (micro RNAs) that might influence the expression pattern of the DEGs.
Genes	miRNAs
PIK3R1	hsa-let-7a-5p
PIK3R1	hsa-mir-15a-5p
PIK3R1	hsa-mir-16-5p
PIK3R1	hsa-mir-21-5p
PIK3R1	hsa-mir-23a-3p
PIK3R1	hsa-mir-29a-3p
PIK3R1	hsa-mir-29b-3p
PIK3R1	hsa-mir-103a-3p
PIK3R1	hsa-mir-107
PIK3R1	hsa-mir-221-3p
PIK3R1	hsa-mir-15b-5p
PIK3R1	hsa-mir-23b-3p
PIK3R1	hsa-mir-128-3p
PIK3R1	hsa-mir-143-3p
PIK3R1	hsa-mir-126-3p
PIK3R1	hsa-mir-195-5p
PIK3R1	hsa-mir-155-5p
PIK3R1	hsa-mir-302a-5p
PIK3R1	hsa-mir-376a-3p
PIK3R1	hsa-mir-424-5p
PIK3R1	hsa-mir-448
PIK3R1	hsa-mir-329-3p
PIK3R1	hsa-mir-486-5p
PIK3R1	hsa-mir-487a-3p
PIK3R1	hsa-mir-497-5p
PIK3R1	hsa-mir-503-5p
PIK3R1	hsa-mir-455-5p
PIK3R1	hsa-mir-603
PIK3R1	hsa-mir-612
PIK3R1	hsa-mir-646
PIK3R1	hsa-mir-542-3p
PIK3R1	hsa-mir-218-1-3p
PIK3R1	hsa-mir-362-3p
PIK3R1	hsa-mir-924
PIK3R1	hsa-mir-1202
PIK3R1	hsa-mir-1285-3p
PIK3R1	hsa-mir-466
PIK3R1	hsa-mir-4317
PIK3R1	hsa-mir-3658
PIK3R1	hsa-mir-3924
PIK3R1	hsa-mir-3941
PIK3R1	hsa-mir-4524a-5p
PIK3R1	hsa-mir-3187-5p
PIK3R1	hsa-mir-3972
PIK3R1	hsa-mir-4643
PIK3R1	hsa-mir-1343-3p
PIK3R1	hsa-mir-4755-3p
PIK3R1	hsa-mir-4789-5p
PIK3R1	hsa-mir-4789-3p
PIK3R1	hsa-mir-4793-5p
PIK3R1	hsa-mir-5006-5p
PIK3R1	hsa-mir-5007-5p
PIK3R1	hsa-mir-5011-5p
PIK3R1	hsa-mir-5189-5p
PIK3R1	hsa-mir-4524b-5p
PIK3R1	hsa-mir-5580-3p
PIK3R1	hsa-mir-1277-5p
PIK3R1	hsa-mir-939-3p
PIK3R1	hsa-mir-6721-5p
PIK3R1	hsa-mir-190a-3p
PIK3R1	hsa-mir-6742-3p
PIK3R1	hsa-mir-6783-3p
PIK3R1	hsa-mir-6838-5p
PIK3R1	hsa-mir-6852-5p
PIK3R1	hsa-mir-6860
PIK3R1	hsa-mir-7856-5p
PIK3R1	hsa-mir-8485
JAZF1	hsa-let-7a-5p
JAZF1	hsa-let-7e-5p
JAZF1	hsa-mir-19a-3p
JAZF1	hsa-mir-19b-3p
JAZF1	hsa-mir-31-5p
JAZF1	hsa-mir-96-5p
JAZF1	hsa-mir-200c-3p
JAZF1	hsa-mir-377-3p
JAZF1	hsa-mir-507
JAZF1	hsa-mir-557
JAZF1	hsa-mir-603
JAZF1	hsa-mir-379-3p
JAZF1	hsa-mir-4325
JAZF1	hsa-mir-3129-3p
JAZF1	hsa-mir-4666a-5p
JAZF1	hsa-mir-548ao-5p
JAZF1	hsa-mir-5583-5p
JAZF1	hsa-mir-5585-5p
JAZF1	hsa-mir-548ax
JAZF1	hsa-let-7c-3p
JAZF1	hsa-mir-216b-3p
JAZF1	hsa-mir-7703
JAZF1	hsa-mir-8063
JAZF1	hsa-mir-8485
BRD2	hsa-let-7b-5p
BRD2	hsa-let-7c-5p
BRD2	hsa-mir-92a-3p
BRD2	hsa-mir-204-5p
BRD2	hsa-mir-143-3p
BRD2	hsa-mir-484
BRD2	hsa-mir-504-5p
BRD2	hsa-mir-615-3p
BRD2	hsa-mir-769-3p
BRD2	hsa-mir-296-3p
BRD2	hsa-mir-505-5p
BRD2	hsa-mir-455-3p
BRD2	hsa-mir-877-5p
BRD2	hsa-mir-939-5p
BRD2	hsa-mir-940
BRD2	hsa-mir-1229-3p
BRD2	hsa-mir-3136-5p
BRD2	hsa-mir-3144-5p
BRD2	hsa-mir-3150a-3p
BRD2	hsa-mir-3175
BRD2	hsa-mir-3065-5p
BRD2	hsa-mir-4439
BRD2	hsa-mir-4513
BRD2	hsa-mir-4685-5p
BRD2	hsa-mir-4770
BRD2	hsa-mir-6088
BRD2	hsa-mir-1343-5p
BRD2	hsa-mir-6763-5p
BRD2	hsa-mir-6825-5p
BRD2	hsa-mir-6837-5p
BRD2	hsa-mir-6855-3p
BRD2	hsa-mir-6857-3p
BRD2	hsa-mir-7113-5p
BRD2	hsa-mir-7159-5p
TIAM1	hsa-let-7b-5p
TIAM1	hsa-mir-21-5p
TIAM1	hsa-mir-22-3p
TIAM1	hsa-mir-31-5p
TIAM1	hsa-mir-10a-5p
TIAM1	hsa-mir-10b-5p
TIAM1	hsa-mir-182-5p
TIAM1	hsa-mir-221-3p
TIAM1	hsa-mir-141-3p
TIAM1	hsa-mir-29c-3p
TIAM1	hsa-mir-342-3p
TIAM1	hsa-mir-335-5p
TIAM1	hsa-mir-329-3p
TIAM1	hsa-mir-615-3p
TIAM1	hsa-mir-769-3p
TIAM1	hsa-mir-93-3p
TIAM1	hsa-mir-744-5p
RPS6	hsa-let-7d-5p
RPS6	hsa-mir-16-5p
RPS6	hsa-mir-99a-5p
RPS6	hsa-mir-182-3p
RPS6	hsa-mir-15b-5p
RPS6	hsa-mir-378a-5p
RPS6	hsa-mir-544a
RPS6	hsa-mir-640
RPS6	hsa-mir-652-3p
RPS6	hsa-mir-125a-3p
RPS6	hsa-mir-744-5p
RPS6	hsa-mir-1224-3p
RPS6	hsa-mir-764
RPS6	hsa-mir-1260b
RPS6	hsa-mir-3187-3p
RPS6	hsa-mir-3190-5p
RPS6	hsa-mir-4312
RPS6	hsa-mir-4286
RPS6	hsa-mir-3934-5p
RPS6	hsa-mir-4529-5p
RPS6	hsa-mir-4757-5p
RPS6	hsa-mir-212-5p
RPS6	hsa-mir-6744-3p
RPS6	hsa-mir-6747-3p
RPS6	hsa-mir-6765-3p
RPS6	hsa-mir-6778-3p
RPS6	hsa-mir-6790-3p
RPS6	hsa-mir-6821-3p
RPS6	hsa-mir-6878-3p
RPS6	hsa-mir-3653-5p
SYNRG	hsa-mir-15a-5p
SYNRG	hsa-mir-16-5p
SYNRG	hsa-mir-24-3p
SYNRG	hsa-mir-103a-3p
SYNRG	hsa-mir-107
SYNRG	hsa-mir-15b-5p
SYNRG	hsa-mir-193a-3p
SYNRG	hsa-mir-195-5p
SYNRG	hsa-mir-383-5p
SYNRG	hsa-mir-326
SYNRG	hsa-mir-424-5p
SYNRG	hsa-mir-329-3p
SYNRG	hsa-mir-193b-3p
SYNRG	hsa-mir-497-5p
SYNRG	hsa-mir-498
SYNRG	hsa-mir-518c-5p
SYNRG	hsa-mir-603
SYNRG	hsa-mir-22-5p
SYNRG	hsa-mir-29b-1-5p
SYNRG	hsa-mir-148a-5p
SYNRG	hsa-mir-362-3p
SYNRG	hsa-mir-330-5p
SYNRG	hsa-mir-1180-3p
SYNRG	hsa-mir-1184
SYNRG	hsa-mir-1307-3p
SYNRG	hsa-mir-466
SYNRG	hsa-mir-3183
SYNRG	hsa-mir-4284
SYNRG	hsa-mir-3941
SYNRG	hsa-mir-4638-5p
SYNRG	hsa-mir-4672
SYNRG	hsa-mir-4723-3p
SYNRG	hsa-mir-4772-3p
SYNRG	hsa-mir-4783-3p
SYNRG	hsa-mir-5584-3p
SYNRG	hsa-mir-5693
SYNRG	hsa-mir-5694
SYNRG	hsa-mir-1304-3p
SYNRG	hsa-mir-3191-5p
SYNRG	hsa-mir-6741-3p
SYNRG	hsa-mir-6764-3p
SYNRG	hsa-mir-6817-3p
SYNRG	hsa-mir-6824-3p
SYNRG	hsa-mir-6838-5p
SYNRG	hsa-mir-6769b-3p
SYNRG	hsa-mir-6875-3p
SYNRG	hsa-mir-6890-3p
SYNRG	hsa-mir-4485-5p
SYNRG	hsa-mir-8485
RAPH1	hsa-mir-15a-5p
RAPH1	hsa-mir-16-5p
RAPH1	hsa-mir-21-5p
RAPH1	hsa-mir-203a-3p
RAPH1	hsa-mir-15b-5p
RAPH1	hsa-mir-185-5p
RAPH1	hsa-mir-186-5p
RAPH1	hsa-mir-195-5p
RAPH1	hsa-mir-155-5p
RAPH1	hsa-mir-382-5p
RAPH1	hsa-mir-148b-3p
RAPH1	hsa-mir-324-5p
RAPH1	hsa-mir-424-5p
RAPH1	hsa-mir-329-3p
RAPH1	hsa-mir-432-5p
RAPH1	hsa-mir-497-5p
RAPH1	hsa-mir-503-5p
RAPH1	hsa-mir-507
RAPH1	hsa-mir-545-3p
RAPH1	hsa-mir-557
RAPH1	hsa-mir-548a-3p
RAPH1	hsa-mir-603
RAPH1	hsa-mir-646
RAPH1	hsa-mir-548d-3p
RAPH1	hsa-mir-770-5p
RAPH1	hsa-let-7g-3p
RAPH1	hsa-mir-362-3p
RAPH1	hsa-mir-374b-5p
RAPH1	hsa-mir-548e-3p
RAPH1	hsa-mir-548f-3p
RAPH1	hsa-let-7a-2-3p
RAPH1	hsa-mir-3613-3p
RAPH1	hsa-mir-3941
RAPH1	hsa-mir-548z
RAPH1	hsa-mir-548ac
RAPH1	hsa-mir-4524a-5p
RAPH1	hsa-mir-4789-5p
RAPH1	hsa-mir-5011-5p
RAPH1	hsa-mir-4524b-5p
RAPH1	hsa-mir-548ar-3p
RAPH1	hsa-mir-5580-3p
RAPH1	hsa-mir-5582-3p
RAPH1	hsa-mir-548h-3p
RAPH1	hsa-mir-1277-5p
RAPH1	hsa-mir-548az-3p
RAPH1	hsa-mir-208a-5p
RAPH1	hsa-mir-190a-3p
RAPH1	hsa-mir-208b-5p
RAPH1	hsa-mir-1251-3p
RAPH1	hsa-mir-6838-5p
RAPH1	hsa-mir-7705
RAPH1	hsa-mir-8485
RAPH1	hsa-mir-548bb-3p
RAB3IP	hsa-mir-15a-5p
RAB3IP	hsa-mir-16-5p
RAB3IP	hsa-mir-17-5p
RAB3IP	hsa-mir-20a-5p
RAB3IP	hsa-mir-30a-3p
RAB3IP	hsa-mir-93-5p
RAB3IP	hsa-mir-106a-5p
RAB3IP	hsa-mir-182-5p
RAB3IP	hsa-mir-15b-5p
RAB3IP	hsa-mir-145-5p
RAB3IP	hsa-mir-150-5p
RAB3IP	hsa-mir-195-5p
RAB3IP	hsa-mir-155-5p
RAB3IP	hsa-mir-106b-5p
RAB3IP	hsa-mir-302a-3p
RAB3IP	hsa-mir-30e-3p
RAB3IP	hsa-mir-302b-3p
RAB3IP	hsa-mir-302c-3p
RAB3IP	hsa-mir-302d-3p
RAB3IP	hsa-mir-370-3p
RAB3IP	hsa-mir-372-3p
RAB3IP	hsa-mir-373-3p
RAB3IP	hsa-mir-424-5p
RAB3IP	hsa-mir-20b-5p
RAB3IP	hsa-mir-484
RAB3IP	hsa-mir-493-5p
RAB3IP	hsa-mir-497-5p
RAB3IP	hsa-mir-520e
RAB3IP	hsa-mir-520a-3p
RAB3IP	hsa-mir-526b-3p
RAB3IP	hsa-mir-520b
RAB3IP	hsa-mir-520c-3p
RAB3IP	hsa-mir-519d-3p
RAB3IP	hsa-mir-520d-3p
RAB3IP	hsa-mir-520g-3p
RAB3IP	hsa-mir-516b-3p
RAB3IP	hsa-mir-520h
RAB3IP	hsa-mir-522-3p
RAB3IP	hsa-mir-503-5p
RAB3IP	hsa-mir-584-5p
RAB3IP	hsa-mir-606
RAB3IP	hsa-mir-610
RAB3IP	hsa-mir-628-3p
RAB3IP	hsa-mir-643
RAB3IP	hsa-mir-646
RAB3IP	hsa-mir-671-5p
RAB3IP	hsa-mir-106a-3p
RAB3IP	hsa-mir-30d-3p
RAB3IP	hsa-mir-218-2-3p
RAB3IP	hsa-let-7g-3p
RAB3IP	hsa-mir-186-3p
RAB3IP	hsa-mir-335-3p
RAB3IP	hsa-mir-574-5p
RAB3IP	hsa-mir-629-5p
RAB3IP	hsa-mir-298
RAB3IP	hsa-mir-888-5p
RAB3IP	hsa-mir-543
RAB3IP	hsa-mir-922
RAB3IP	hsa-mir-1234-3p
RAB3IP	hsa-mir-302e
RAB3IP	hsa-mir-516a-3p
RAB3IP	hsa-mir-1915-3p
RAB3IP	hsa-mir-224-3p
RAB3IP	hsa-mir-449b-3p
RAB3IP	hsa-let-7a-2-3p
RAB3IP	hsa-mir-2115-5p
RAB3IP	hsa-mir-3158-3p
RAB3IP	hsa-mir-3190-5p
RAB3IP	hsa-mir-4328
RAB3IP	hsa-mir-1273e
RAB3IP	hsa-mir-3674
RAB3IP	hsa-mir-4435
RAB3IP	hsa-mir-4438
RAB3IP	hsa-mir-4503
RAB3IP	hsa-mir-4507
RAB3IP	hsa-mir-4524a-5p
RAB3IP	hsa-mir-3074-5p
RAB3IP	hsa-mir-3940-5p
RAB3IP	hsa-mir-3942-3p
RAB3IP	hsa-mir-4446-5p
RAB3IP	hsa-mir-4653-3p
RAB3IP	hsa-mir-4659a-3p
RAB3IP	hsa-mir-4659b-3p
RAB3IP	hsa-mir-4687-5p
RAB3IP	hsa-mir-4694-3p
RAB3IP	hsa-mir-4707-3p
RAB3IP	hsa-mir-4713-3p
RAB3IP	hsa-mir-4726-3p
RAB3IP	hsa-mir-4747-5p
RAB3IP	hsa-mir-4747-3p
RAB3IP	hsa-mir-4755-5p
RAB3IP	hsa-mir-4786-3p
RAB3IP	hsa-mir-5095
RAB3IP	hsa-mir-5006-3p
RAB3IP	hsa-mir-5195-3p
RAB3IP	hsa-mir-5196-5p
RAB3IP	hsa-mir-4524b-5p
RAB3IP	hsa-mir-758-5p
RAB3IP	hsa-mir-6504-3p
RAB3IP	hsa-mir-6510-5p
RAB3IP	hsa-mir-6514-5p
RAB3IP	hsa-let-7c-3p
RAB3IP	hsa-mir-6740-5p
RAB3IP	hsa-mir-6757-3p
RAB3IP	hsa-mir-6764-5p
RAB3IP	hsa-mir-6765-3p
RAB3IP	hsa-mir-6778-3p
RAB3IP	hsa-mir-6792-5p
RAB3IP	hsa-mir-6804-3p
RAB3IP	hsa-mir-6807-5p
RAB3IP	hsa-mir-6838-5p
RAB3IP	hsa-mir-6839-3p
RAB3IP	hsa-mir-6840-3p
RAB3IP	hsa-mir-6875-3p
RAB3IP	hsa-mir-6893-3p
RAB3IP	hsa-mir-7107-5p
RAB3IP	hsa-mir-7151-3p
RAB3IP	hsa-mir-7152-5p
RAB3IP	hsa-mir-7162-5p
RAB3IP	hsa-mir-7977
CD44	hsa-mir-16-5p
CD44	hsa-mir-30a-5p
CD44	hsa-mir-199a-5p
CD44	hsa-mir-199a-3p
CD44	hsa-mir-34a-5p
CD44	hsa-mir-204-5p
CD44	hsa-mir-211-5p
CD44	hsa-mir-216a-5p
CD44	hsa-mir-218-5p
CD44	hsa-mir-1-3p
CD44	hsa-mir-15b-5p
CD44	hsa-mir-125b-5p
CD44	hsa-mir-143-3p
CD44	hsa-mir-145-5p
CD44	hsa-mir-188-5p
CD44	hsa-mir-320a
CD44	hsa-mir-302b-5p
CD44	hsa-mir-373-3p
CD44	hsa-mir-379-5p
CD44	hsa-mir-330-3p
CD44	hsa-mir-328-3p
CD44	hsa-mir-520a-3p
CD44	hsa-mir-520c-3p
CD44	hsa-mir-579-3p
CD44	hsa-mir-608
CD44	hsa-mir-765
CD44	hsa-mir-192-3p
CD44	hsa-mir-149-3p
CD44	hsa-mir-130b-5p
CD44	hsa-mir-302d-5p
CD44	hsa-mir-708-5p
CD44	hsa-mir-744-5p
CD44	hsa-mir-1321
CD44	hsa-mir-3132
CD44	hsa-mir-3175
CD44	hsa-mir-4270
CD44	hsa-mir-3667-3p
CD44	hsa-mir-4441
CD44	hsa-mir-3121-5p
CD44	hsa-mir-3127-3p
CD44	hsa-mir-4642
CD44	hsa-mir-3529-5p
CD44	hsa-mir-4728-5p
CD44	hsa-mir-4739
CD44	hsa-mir-4753-3p
CD44	hsa-mir-4756-5p
CD44	hsa-mir-4776-3p
CD44	hsa-mir-4793-5p
CD44	hsa-mir-4802-3p
CD44	hsa-mir-5196-3p
CD44	hsa-mir-4524b-3p
CD44	hsa-mir-664b-3p
CD44	hsa-mir-5696
CD44	hsa-mir-197-5p
CD44	hsa-mir-6716-5p
CD44	hsa-mir-328-5p
CD44	hsa-mir-552-5p
CD44	hsa-mir-942-3p
CD44	hsa-mir-6731-5p
CD44	hsa-mir-6734-3p
CD44	hsa-mir-6754-5p
CD44	hsa-mir-6755-5p
CD44	hsa-mir-6756-3p
CD44	hsa-mir-6785-5p
CD44	hsa-mir-6826-3p
CD44	hsa-mir-6832-3p
CD44	hsa-mir-6866-3p
CD44	hsa-mir-6883-5p
CD44	hsa-mir-7106-5p
CD44	hsa-mir-8085
NFIB	hsa-mir-17-5p
NFIB	hsa-mir-19a-3p
NFIB	hsa-mir-19b-3p
NFIB	hsa-mir-20a-5p
NFIB	hsa-mir-21-5p
NFIB	hsa-mir-92a-3p
NFIB	hsa-mir-93-5p
NFIB	hsa-mir-106a-5p
NFIB	hsa-mir-192-5p
NFIB	hsa-mir-129-5p
NFIB	hsa-mir-124-3p
NFIB	hsa-mir-130a-3p
NFIB	hsa-mir-106b-5p
NFIB	hsa-mir-302a-3p
NFIB	hsa-mir-301a-3p
NFIB	hsa-mir-130b-3p
NFIB	hsa-mir-302b-3p
NFIB	hsa-mir-302c-3p
NFIB	hsa-mir-302d-3p
NFIB	hsa-mir-370-3p
NFIB	hsa-mir-372-3p
NFIB	hsa-mir-373-3p
NFIB	hsa-mir-379-5p
NFIB	hsa-mir-331-3p
NFIB	hsa-mir-339-5p
NFIB	hsa-mir-20b-5p
NFIB	hsa-mir-431-5p
NFIB	hsa-mir-491-5p
NFIB	hsa-mir-512-3p
NFIB	hsa-mir-520e
NFIB	hsa-mir-519c-3p
NFIB	hsa-mir-520a-3p
NFIB	hsa-mir-526b-3p
NFIB	hsa-mir-519b-3p
NFIB	hsa-mir-520b
NFIB	hsa-mir-520c-3p
NFIB	hsa-mir-519d-3p
NFIB	hsa-mir-520d-3p
NFIB	hsa-mir-519a-3p
NFIB	hsa-mir-605-5p
NFIB	hsa-mir-548c-3p
NFIB	hsa-mir-626
NFIB	hsa-mir-654-5p
NFIB	hsa-mir-656-3p
NFIB	hsa-mir-454-3p
NFIB	hsa-mir-92a-2-5p
NFIB	hsa-mir-335-3p
NFIB	hsa-mir-590-3p
NFIB	hsa-mir-624-3p
NFIB	hsa-mir-541-3p
NFIB	hsa-mir-301b-3p
NFIB	hsa-mir-1228-3p
NFIB	hsa-mir-1246
NFIB	hsa-mir-302e
NFIB	hsa-mir-1197
NFIB	hsa-mir-3134
NFIB	hsa-mir-3185
NFIB	hsa-mir-4295
NFIB	hsa-mir-3666
NFIB	hsa-mir-3672
NFIB	hsa-mir-3714
NFIB	hsa-mir-3924
NFIB	hsa-mir-4450
NFIB	hsa-mir-4451
NFIB	hsa-mir-4471
NFIB	hsa-mir-4517
NFIB	hsa-mir-4524a-3p
NFIB	hsa-mir-4650-3p
NFIB	hsa-mir-4668-3p
NFIB	hsa-mir-3529-5p
NFIB	hsa-mir-4775
NFIB	hsa-mir-4803
NFIB	hsa-mir-5011-5p
NFIB	hsa-mir-548aw
NFIB	hsa-mir-5691
NFIB	hsa-mir-548g-5p
NFIB	hsa-mir-1277-5p
NFIB	hsa-mir-548x-5p
NFIB	hsa-mir-548aj-5p
NFIB	hsa-mir-6134
NFIB	hsa-mir-190a-3p
NFIB	hsa-mir-605-3p
NFIB	hsa-mir-1468-3p
NFIB	hsa-mir-548f-5p
NFIB	hsa-mir-3912-5p
NFIB	hsa-mir-6748-3p
NFIB	hsa-mir-6757-3p
NFIB	hsa-mir-6769a-5p
NFIB	hsa-mir-6773-3p
NFIB	hsa-mir-6801-3p
NFIB	hsa-mir-6805-3p
NFIB	hsa-mir-6810-3p
NFIB	hsa-mir-6857-5p
NFIB	hsa-mir-6769b-5p
NFIB	hsa-mir-6864-3p
NFIB	hsa-mir-6876-3p
NFIB	hsa-mir-6893-3p
NFIB	hsa-mir-8055
NFIB	hsa-mir-8059
GNB5	hsa-mir-17-5p
GNB5	hsa-mir-20a-5p
GNB5	hsa-mir-26b-5p
GNB5	hsa-mir-27a-3p
GNB5	hsa-mir-93-5p
GNB5	hsa-mir-106a-5p
GNB5	hsa-mir-148a-3p
GNB5	hsa-mir-128-3p
GNB5	hsa-mir-150-5p
GNB5	hsa-mir-106b-5p
GNB5	hsa-mir-302a-3p
GNB5	hsa-mir-130b-3p
GNB5	hsa-mir-302b-3p
GNB5	hsa-mir-302c-3p
GNB5	hsa-mir-302d-3p
GNB5	hsa-mir-372-3p
GNB5	hsa-mir-373-3p
GNB5	hsa-mir-20b-5p
GNB5	hsa-mir-512-3p
GNB5	hsa-mir-520e
GNB5	hsa-mir-520a-3p
GNB5	hsa-mir-526b-3p
GNB5	hsa-mir-520b
GNB5	hsa-mir-520c-3p
GNB5	hsa-mir-519d-3p
GNB5	hsa-mir-520d-3p
GNB5	hsa-mir-520g-3p
GNB5	hsa-mir-520h
GNB5	hsa-mir-425-5p
GNB5	hsa-mir-186-3p
GNB5	hsa-mir-1234-3p
GNB5	hsa-mir-302e
GNB5	hsa-mir-1976
GNB5	hsa-mir-4279
GNB5	hsa-mir-4707-3p
GNB5	hsa-mir-4722-3p
GNB5	hsa-mir-4731-5p
GNB5	hsa-mir-5089-5p
GNB5	hsa-mir-5589-5p
GNB5	hsa-mir-1292-3p
GNB5	hsa-mir-6506-5p
GNB5	hsa-mir-619-5p
GNB5	hsa-mir-6727-3p
GNB5	hsa-mir-6747-3p
GNB5	hsa-mir-6778-3p
GNB5	hsa-mir-6807-5p
GNB5	hsa-mir-6819-3p
GNB5	hsa-mir-6877-3p
GNB5	hsa-mir-7107-5p
GNB5	hsa-mir-3653-5p
AAK1	hsa-mir-17-5p
AAK1	hsa-mir-20a-5p
AAK1	hsa-mir-24-3p
AAK1	hsa-mir-93-5p
AAK1	hsa-mir-155-5p
AAK1	hsa-mir-106b-5p
AAK1	hsa-mir-373-5p
AAK1	hsa-mir-377-3p
AAK1	hsa-mir-378a-5p
AAK1	hsa-mir-331-3p
AAK1	hsa-mir-324-3p
AAK1	hsa-mir-20b-5p
AAK1	hsa-mir-329-3p
AAK1	hsa-mir-519d-3p
AAK1	hsa-mir-18a-3p
AAK1	hsa-mir-587
AAK1	hsa-mir-612
AAK1	hsa-mir-616-5p
AAK1	hsa-mir-622
AAK1	hsa-mir-675-5p
AAK1	hsa-mir-26a-1-3p
AAK1	hsa-mir-29a-5p
AAK1	hsa-mir-148a-5p
AAK1	hsa-mir-145-3p
AAK1	hsa-mir-26a-2-3p
AAK1	hsa-mir-362-3p
AAK1	hsa-mir-371a-5p
AAK1	hsa-mir-497-3p
AAK1	hsa-mir-500a-5p
AAK1	hsa-mir-629-5p
AAK1	hsa-mir-888-5p
AAK1	hsa-mir-875-3p
AAK1	hsa-mir-1224-3p
AAK1	hsa-mir-1285-3p
AAK1	hsa-mir-1276
AAK1	hsa-mir-1913
AAK1	hsa-mir-764
AAK1	hsa-mir-3065-5p
AAK1	hsa-mir-4308
AAK1	hsa-mir-4314
AAK1	hsa-mir-4261
AAK1	hsa-mir-2355-5p
AAK1	hsa-mir-4272
AAK1	hsa-mir-4284
AAK1	hsa-mir-3662
AAK1	hsa-mir-3663-5p
AAK1	hsa-mir-3663-3p
AAK1	hsa-mir-3671
AAK1	hsa-mir-3679-3p
AAK1	hsa-mir-3920
AAK1	hsa-mir-548aa
AAK1	hsa-mir-378g
AAK1	hsa-mir-4466
AAK1	hsa-mir-4486
AAK1	hsa-mir-3187-5p
AAK1	hsa-mir-3942-3p
AAK1	hsa-mir-3978
AAK1	hsa-mir-4640-5p
AAK1	hsa-mir-4698
AAK1	hsa-mir-4726-5p
AAK1	hsa-mir-4746-3p
AAK1	hsa-mir-371b-5p
AAK1	hsa-mir-4757-5p
AAK1	hsa-mir-548ap-3p
AAK1	hsa-mir-5189-5p
AAK1	hsa-mir-5100
AAK1	hsa-mir-212-5p
AAK1	hsa-mir-548t-3p
AAK1	hsa-mir-3529-3p
AAK1	hsa-mir-6131
AAK1	hsa-mir-6508-3p
AAK1	hsa-mir-6513-3p
AAK1	hsa-mir-892c-5p
AAK1	hsa-mir-372-5p
AAK1	hsa-mir-580-5p
AAK1	hsa-mir-889-5p
AAK1	hsa-mir-216b-3p
AAK1	hsa-mir-6731-3p
AAK1	hsa-mir-6744-3p
AAK1	hsa-mir-6759-3p
AAK1	hsa-mir-6776-3p
AAK1	hsa-mir-6778-3p
AAK1	hsa-mir-6793-3p
AAK1	hsa-mir-6801-3p
AAK1	hsa-mir-6810-3p
AAK1	hsa-mir-6813-3p
AAK1	hsa-mir-6826-3p
AAK1	hsa-mir-6839-3p
AAK1	hsa-mir-6860
AAK1	hsa-mir-6878-3p
AAK1	hsa-mir-7848-3p
AAK1	hsa-mir-8063
AAK1	hsa-mir-8070
AAK1	hsa-mir-3653-5p
AAK1	hsa-mir-8485
SLC7A11	hsa-mir-17-5p
SLC7A11	hsa-mir-19a-3p
SLC7A11	hsa-mir-19b-3p
SLC7A11	hsa-mir-20a-5p
SLC7A11	hsa-mir-25-3p
SLC7A11	hsa-mir-26b-5p
SLC7A11	hsa-mir-27a-3p
SLC7A11	hsa-mir-30a-5p
SLC7A11	hsa-mir-32-5p
SLC7A11	hsa-mir-92a-3p
SLC7A11	hsa-mir-93-5p
SLC7A11	hsa-mir-106a-5p
SLC7A11	hsa-mir-192-5p
SLC7A11	hsa-mir-181a-5p
SLC7A11	hsa-mir-215-5p
SLC7A11	hsa-mir-218-5p
SLC7A11	hsa-mir-122-5p
SLC7A11	hsa-mir-128-3p
SLC7A11	hsa-mir-142-3p
SLC7A11	hsa-mir-150-5p
SLC7A11	hsa-mir-155-5p
SLC7A11	hsa-mir-106b-5p
SLC7A11	hsa-mir-302a-3p
SLC7A11	hsa-mir-363-3p
SLC7A11	hsa-mir-302b-3p
SLC7A11	hsa-mir-302c-3p
SLC7A11	hsa-mir-302d-3p
SLC7A11	hsa-mir-367-3p
SLC7A11	hsa-mir-372-3p
SLC7A11	hsa-mir-373-3p
SLC7A11	hsa-mir-148b-3p
SLC7A11	hsa-mir-20b-5p
SLC7A11	hsa-mir-329-3p
SLC7A11	hsa-mir-410-3p
SLC7A11	hsa-mir-489-3p
SLC7A11	hsa-mir-512-3p
SLC7A11	hsa-mir-498
SLC7A11	hsa-mir-520e
SLC7A11	hsa-mir-520a-3p
SLC7A11	hsa-mir-526b-3p
SLC7A11	hsa-mir-520b
SLC7A11	hsa-mir-520c-3p
SLC7A11	hsa-mir-519d-3p
SLC7A11	hsa-mir-520d-3p
SLC7A11	hsa-mir-520g-3p
SLC7A11	hsa-mir-520h
SLC7A11	hsa-mir-500a-3p
SLC7A11	hsa-mir-92b-3p
SLC7A11	hsa-mir-587
SLC7A11	hsa-mir-595
SLC7A11	hsa-mir-603
SLC7A11	hsa-mir-767-5p
SLC7A11	hsa-mir-223-5p
SLC7A11	hsa-mir-186-3p
SLC7A11	hsa-mir-362-3p
SLC7A11	hsa-mir-340-5p
SLC7A11	hsa-mir-505-5p
SLC7A11	hsa-mir-574-5p
SLC7A11	hsa-mir-302e
SLC7A11	hsa-mir-1279
SLC7A11	hsa-mir-1281
SLC7A11	hsa-mir-1976
SLC7A11	hsa-mir-548t-5p
SLC7A11	hsa-mir-3163
SLC7A11	hsa-mir-4279
SLC7A11	hsa-mir-4282
SLC7A11	hsa-mir-3941
SLC7A11	hsa-mir-4532
SLC7A11	hsa-mir-3913-3p
SLC7A11	hsa-mir-4640-3p
SLC7A11	hsa-mir-4722-3p
SLC7A11	hsa-mir-4731-5p
SLC7A11	hsa-mir-4789-5p
SLC7A11	hsa-mir-4789-3p
SLC7A11	hsa-mir-5011-5p
SLC7A11	hsa-mir-5089-5p
SLC7A11	hsa-mir-5193
SLC7A11	hsa-mir-5571-5p
SLC7A11	hsa-mir-5589-5p
SLC7A11	hsa-mir-5589-3p
SLC7A11	hsa-mir-5683
SLC7A11	hsa-mir-1247-3p
SLC7A11	hsa-mir-1277-5p
SLC7A11	hsa-mir-548az-5p
SLC7A11	hsa-mir-6504-3p
SLC7A11	hsa-mir-6506-5p
SLC7A11	hsa-mir-190a-3p
SLC7A11	hsa-mir-619-5p
SLC7A11	hsa-mir-548e-5p
SLC7A11	hsa-mir-6727-3p
SLC7A11	hsa-mir-6747-3p
SLC7A11	hsa-mir-6778-3p
SLC7A11	hsa-mir-6791-3p
SLC7A11	hsa-mir-6826-5p
SLC7A11	hsa-mir-6829-3p
SLC7A11	hsa-mir-6835-3p
SLC7A11	hsa-mir-6867-5p
SLC7A11	hsa-mir-6874-5p
SLC7A11	hsa-mir-1-5p
SLC7A11	hsa-mir-3653-5p
SLC7A11	hsa-mir-8485
PIK3R3	hsa-mir-19a-3p
PIK3R3	hsa-mir-19b-3p
PIK3R3	hsa-mir-7-5p
PIK3R3	hsa-mir-132-3p
PIK3R3	hsa-mir-152-3p
PIK3R3	hsa-mir-148b-3p
PIK3R3	hsa-mir-331-3p
PIK3R3	hsa-mir-346
PIK3R3	hsa-mir-18a-3p
PIK3R3	hsa-mir-193a-5p
OLR1	hsa-mir-21-5p
OLR1	hsa-mir-24-3p
OLR1	hsa-mir-27a-3p
OLR1	hsa-mir-98-5p
OLR1	hsa-mir-27b-3p
OLR1	hsa-mir-122-5p
OLR1	hsa-mir-155-5p
OLR1	hsa-mir-373-5p
OLR1	hsa-mir-493-5p
OLR1	hsa-mir-513a-5p
OLR1	hsa-mir-590-5p
OLR1	hsa-mir-612
OLR1	hsa-mir-616-5p
OLR1	hsa-mir-642a-5p
OLR1	hsa-mir-646
OLR1	hsa-mir-651-5p
OLR1	hsa-mir-661
OLR1	hsa-mir-196a-3p
OLR1	hsa-let-7g-3p
OLR1	hsa-mir-186-3p
OLR1	hsa-mir-371a-5p
OLR1	hsa-mir-423-5p
OLR1	hsa-mir-574-5p
OLR1	hsa-mir-590-3p
OLR1	hsa-mir-889-3p
OLR1	hsa-mir-1285-3p
OLR1	hsa-mir-1294
OLR1	hsa-mir-1254
OLR1	hsa-mir-1914-3p
OLR1	hsa-mir-2054
OLR1	hsa-let-7a-2-3p
OLR1	hsa-mir-759
OLR1	hsa-mir-3116
OLR1	hsa-mir-3180-3p
OLR1	hsa-mir-3184-5p
OLR1	hsa-mir-3196
OLR1	hsa-mir-4316
OLR1	hsa-mir-4266
OLR1	hsa-mir-4271
OLR1	hsa-mir-4284
OLR1	hsa-mir-3613-3p
OLR1	hsa-mir-3672
OLR1	hsa-mir-3180
OLR1	hsa-mir-4469
OLR1	hsa-mir-3120-5p
OLR1	hsa-mir-3187-5p
OLR1	hsa-mir-3942-3p
OLR1	hsa-mir-4698
OLR1	hsa-mir-4711-3p
OLR1	hsa-mir-4719
OLR1	hsa-mir-4725-3p
OLR1	hsa-mir-4731-3p
OLR1	hsa-mir-4733-5p
OLR1	hsa-mir-4747-5p
OLR1	hsa-mir-371b-5p
OLR1	hsa-mir-4797-5p
OLR1	hsa-mir-4801
OLR1	hsa-mir-5189-5p
OLR1	hsa-mir-5194
OLR1	hsa-mir-5196-5p
OLR1	hsa-mir-5586-3p
OLR1	hsa-mir-873-3p
OLR1	hsa-mir-6514-3p
OLR1	hsa-let-7c-3p
OLR1	hsa-mir-372-5p
OLR1	hsa-mir-383-3p
OLR1	hsa-mir-2276-5p
OLR1	hsa-mir-6734-5p
OLR1	hsa-mir-6738-5p
OLR1	hsa-mir-6783-5p
OLR1	hsa-mir-6816-5p
OLR1	hsa-mir-6780b-5p
OLR1	hsa-mir-6852-5p
OLR1	hsa-mir-6860
OLR1	hsa-mir-6864-3p
OLR1	hsa-mir-6867-5p
OLR1	hsa-mir-6888-3p
OLR1	hsa-mir-6892-3p
OLR1	hsa-mir-6894-3p
OLR1	hsa-mir-4433b-3p
OLR1	hsa-mir-7977
CEP152	hsa-mir-21-5p
CEP152	hsa-mir-197-3p
CEP152	hsa-mir-30c-5p
CEP152	hsa-mir-30b-5p
CEP152	hsa-mir-18a-3p
CEP152	hsa-mir-92b-3p
CEP152	hsa-mir-615-3p
CEP152	hsa-mir-454-5p
CEP152	hsa-mir-877-3p
CEP152	hsa-mir-1229-3p
ADAMTS1	hsa-mir-26b-5p
ADAMTS1	hsa-mir-92a-3p
ADAMTS1	hsa-mir-124-3p
ADAMTS1	hsa-mir-581
ADAMTS1	hsa-mir-615-3p
ADAMTS1	hsa-mir-877-3p
ADAMTS1	hsa-mir-1224-3p
ADAMTS1	hsa-mir-1180-3p
ADAMTS1	hsa-mir-4793-5p
ADAMTS1	hsa-mir-5193
ADAMTS1	hsa-mir-5196-3p
ADAMTS1	hsa-mir-660-3p
ADAMTS1	hsa-mir-6854-3p
SEC31B	hsa-mir-204-5p
SEC31B	hsa-mir-211-5p
SEC31B	hsa-mir-188-5p
SEC31B	hsa-mir-4714-3p
SEC31B	hsa-mir-5096
SEC31B	hsa-mir-6729-3p
SEC31B	hsa-mir-6832-3p
SEC31B	hsa-mir-6866-3p
ADCY2	hsa-mir-122-5p
ADCY2	hsa-mir-143-5p
ADCY2	hsa-mir-146a-3p
ADCY2	hsa-mir-4318
ADCY2	hsa-mir-3652
ADCY2	hsa-mir-4430
ADCY2	hsa-mir-3135b
ADCY2	hsa-mir-4539
ADCY2	hsa-mir-3922-5p
ADCY2	hsa-mir-4643
ADCY2	hsa-mir-4680-5p
ADCY2	hsa-mir-4714-5p
ADCY2	hsa-mir-5698
ADCY2	hsa-mir-3190-3p
ADCY2	hsa-mir-6499-3p
ADCY2	hsa-mir-215-3p
ADCY2	hsa-mir-504-3p
ADCY2	hsa-mir-500b-3p
ADCY2	hsa-mir-6773-3p
ADCY2	hsa-mir-6833-5p
ADCY2	hsa-mir-6879-3p
ADCY2	hsa-mir-7114-5p
GLI1	hsa-mir-125b-5p
GLI1	hsa-mir-326
GLI1	hsa-mir-324-5p
GLI1	hsa-mir-335-5p
GLI1	hsa-mir-133b
GLI1	hsa-mir-202-3p
